# Supplementary material for: A longitudinal study of the impact of COVID-19 restrictions on students’ health behavior, mental health and emotional well-being
Source: PeerJ. 2021 Dec 14;9:e12528. doi: 10.7717/peerj.12528 (PMC8679900; doi:10.7717/peerj.12528)
Supplement: Supplemental Information 1 [file peerj-09-12528-s001.xlsx]

## Sheet: Longitudinal data I
Pandemic stage	During the past 7 days, how many hours of sleep did you get on average per night?	During the past 7 days, on average what time did you go to bed each night?	On average, how many hours do you work per week?	During the past 7 days, on how many days were you physically active for a total of at least 60 minutes per day?	During the past 7 days, on how many days did you do exercises to strengthen or tone your muscles, such as push-ups, sit-ups, or weight lifting?	During the past 7 days, how many times did you eat vegetables?	During the past 7 days, how many times did you eat fresh fruit?	Over the past 7 days, how many cups of caffeinated coffee have you consumed on average per day?	During the past 7 days, on how many days did you eat breakfast?	During the past 7 days, how many times did you eat fast food?	On average, during the past 7 days, how many hours did you watch or read on a TV/Computer/Tablet per day?	During the past 7 days, how many hours did you play video or computer games or use a computer/tablet/smart phone for something that is not school work on average per day?	During the past 7 days, on how many days did you use an electronic vapor product?	During the past 30 days, on how many days did you have at least one drink of alcohol?	During the past 7 days, how many times did you use marijuana?
Covid	5 hours	Between 12am and 2am	10-20 hours	6 days	4 days	7 to 10 times	4 to 6 times	1-2 cups	4 days	1 to 3 times	2 hours per day	Less than 1 hour per day		0 days (not at all)	0 times (not at all)
Covid	4 hours or less	Between 12am and 2am	20-30 hours	0 days (not at all)	0 days (not at all)	7 to 10 times	4 to 6 times	3-4 cups	0 days (not at all)	1 to 3 times	Less than 1 hour per day	Not at all		0 days (not at all)	0 times (not at all)
Covid	7 hours	Between 12am and 2am	20-30 hours	4 days	2 days	11 times or more	11 times or more	3-4 cups	2 days	0 times (not at all)	3 hours per day	3 hours per day		0 days (not at all)	0 times (not at all)
Covid	7 hours	Between 12am and 2am	10-20 hours	2 days	1 day	1 to 3 times	1 to 3 times	3-4 cups	0 days (not at all)	1 to 3 times	1 hour per day	1 hour per day	7 days (everyday)	1 - 2 days	5 days
Covid	8 hours	Between 10pm and 12am	10-20 hours	3 days	0 days (not at all)	0 times (not at all)	0 times (not at all)	0 (none at all)	0 days (not at all)	4 to 6 times	2 hours per day	5 or more hours per day		0 days (not at all)	0 times (not at all)
Covid	5 hours	Between 12am and 2am	20-30 hours	3 days	2 days	4 to 6 times	4 to 6 times	1-2 cups	3 days	1 to 3 times	1 hour per day	1 hour per day	7 days (everyday)	6 - 9 days	7 days (everyday)
Covid	6 hours	Between 8pm and 10pm	30-40 hours	1 day	0 days (not at all)	7 to 10 times	4 to 6 times	1-2 cups	7 days (everyday)	1 to 3 times	2 hours per day	Less than 1 hour per day		0 days (not at all)	0 times (not at all)
Covid	7 hours	Between 10pm and 12am	5-10 hours	5 days	5 days	4 to 6 times	4 to 6 times	1-2 cups	2 days	0 times (not at all)	1 hour per day	3 hours per day	0 days (not at all)	1 - 2 days	0 times (not at all)
Covid	7 hours	Between 10pm and 12am	10-20 hours	5 days	0 days (not at all)	4 to 6 times	4 to 6 times	3-4 cups	7 days (everyday)	1 to 3 times	2 hours per day	2 hours per day	5 days	6 - 9 days	7 days (everyday)
Covid	8 hours	Between 10pm and 12am	10-20 hours	4 days	4 days	11 times or more	11 times or more	1-2 cups	7 days (everyday)	1 to 3 times	4 hours per day	1 hour per day		0 days (not at all)	0 times (not at all)
Covid	6 hours	Between 12am and 2am	10-20 hours	1 day	0 days (not at all)	1 to 3 times	1 to 3 times	0 (none at all)	3 days	0 times (not at all)	2 hours per day	2 hours per day		1 - 2 days	0 times (not at all)
Covid	7 hours	Between 10pm and 12am	10-20 hours	5 days	5 days	1 to 3 times	4 to 6 times	1-2 cups	7 days (everyday)	1 to 3 times	2 hours per day	3 hours per day	2 days	3 - 5 days	0 times (not at all)
Covid	7 hours	Between 12am and 2am	10-20 hours	6 days	6 days	7 to 10 times	11 times or more	1-2 cups	0 days (not at all)	0 times (not at all)	3 hours per day	Not at all	0 days (not at all)	0 days (not at all)	7 days (everyday)
Covid	5 hours	Between 12am and 2am	30-40 hours	0 days (not at all)	0 days (not at all)	1 to 3 times	1 to 3 times	0 (none at all)	3 days	1 to 3 times	4 hours per day	4 hours per day	0 days (not at all)	0 days (not at all)	0 times (not at all)
Covid	7 hours	Between 12am and 2am	20-30 hours	2 days	0 days (not at all)	4 to 6 times	1 to 3 times	1-2 cups	5 days	1 to 3 times	4 hours per day	Not at all		1 - 2 days	0 times (not at all)
Covid	4 hours or less	After 2am	30-40 hours	7 days	0 days (not at all)	1 to 3 times	7 to 10 times	1-2 cups	1 day	4 to 6 times	3 hours per day	Not at all	7 days (everyday)	10 - 19 days	0 times (not at all)
Covid	10 or more hours	Between 12am and 2am	20-30 hours	3 days	0 days (not at all)	4 to 6 times	1 to 3 times	1-2 cups	7 days (everyday)	0 times (not at all)	5 hours or more per day	4 hours per day	0 days (not at all)	0 days (not at all)	0 times (not at all)
Covid	5 hours	Between 10pm and 12am	20-30 hours	6 days	6 days	11 times or more	4 to 6 times	more than 7 cups	0 days (not at all)	0 times (not at all)	3 hours per day	3 hours per day		0 days (not at all)	0 times (not at all)
Covid	7 hours	Between 10pm and 12am	10-20 hours	2 days	2 days	4 to 6 times	1 to 3 times	0 (none at all)	7 days (everyday)	0 times (not at all)	3 hours per day	4 hours per day	0 days (not at all)	6 - 9 days	0 times (not at all)
Covid	7 hours	Between 12am and 2am	10-20 hours	0 days (not at all)	0 days (not at all)	1 to 3 times	7 to 10 times	5-6 cups	3 days	1 to 3 times	5 hours or more per day	5 or more hours per day	7 days (everyday)	6 - 9 days	0 times (not at all)
Covid	8 hours	Before 8pm	30-40 hours	7 days	7 days	11 times or more	11 times or more	1-2 cups	7 days (everyday)	0 times (not at all)	Not at all	Not at all	0 days (not at all)	1 - 2 days	0 times (not at all)
Covid	6 hours	After 2am	20-30 hours	4 days	4 days	4 to 6 times	1 to 3 times	1-2 cups	5 days	0 times (not at all)	1 hour per day	3 hours per day		1 - 2 days	0 times (not at all)
Covid	7 hours	Between 10pm and 12am	10-20 hours	3 days	2 days	4 to 6 times	4 to 6 times	0 (none at all)	5 days	1 to 3 times	5 hours or more per day	5 or more hours per day		0 days (not at all)	0 times (not at all)
Covid	7 hours	Between 10pm and 12am	30-40 hours	7 days	7 days	7 to 10 times	4 to 6 times	1-2 cups	7 days (everyday)	1 to 3 times	4 hours per day	1 hour per day		1 - 2 days	0 times (not at all)
Covid	8 hours	Between 12am and 2am	20-30 hours	5 days	0 days (not at all)	0 times (not at all)	0 times (not at all)	1-2 cups	7 days (everyday)	1 to 3 times	2 hours per day	5 or more hours per day	0 days (not at all)	0 days (not at all)	0 times (not at all)
Covid	9 hours	Between 12am and 2am	20-30 hours	5 days	0 days (not at all)	0 times (not at all)	1 to 3 times	0 (none at all)	0 days (not at all)	4 to 6 times	1 hour per day	3 hours per day		0 days (not at all)	0 times (not at all)
Covid	5 hours	After 2am	20-30 hours	4 days	0 days (not at all)	11 times or more	11 times or more	0 (none at all)	5 days	1 to 3 times	1 hour per day	1 hour per day		1 - 2 days	0 times (not at all)
Covid	6 hours	Between 12am and 2am	30-40 hours	3 days	0 days (not at all)	4 to 6 times	1 to 3 times	1-2 cups	3 days	4 to 6 times	1 hour per day	2 hours per day		0 days (not at all)	0 times (not at all)
Covid	6 hours	Between 12am and 2am	10-20 hours	4 days	4 days	7 to 10 times	1 to 3 times	0 (none at all)	1 day	4 to 6 times	5 hours or more per day	5 or more hours per day	0 days (not at all)	1 - 2 days	0 times (not at all)
Covid	8 hours	Between 8pm and 10pm	10-20 hours	1 day	1 day	7 to 10 times	4 to 6 times	0 (none at all)	7 days (everyday)	0 times (not at all)	5 hours or more per day	3 hours per day		0 days (not at all)	0 times (not at all)
Covid	9 hours	Between 12am and 2am	30-40 hours	3 days	0 days (not at all)	4 to 6 times	1 to 3 times	1-2 cups	6 days	1 to 3 times	1 hour per day	3 hours per day	0 days (not at all)	0 days (not at all)	0 times (not at all)
Covid	6 hours	Between 10pm and 12am	10-20 hours	5 days	5 days	4 to 6 times	4 to 6 times	more than 7 cups	0 days (not at all)	1 to 3 times	Less than 1 hour per day	4 hours per day		0 days (not at all)	0 times (not at all)
Covid	5 hours	Between 12am and 2am	20-30 hours	3 days	1 day	7 to 10 times	4 to 6 times	1-2 cups	2 days	1 to 3 times	2 hours per day	Not at all		0 days (not at all)	0 times (not at all)
Covid	8 hours	After 2am	30-40 hours	2 days	0 days (not at all)	1 to 3 times	1 to 3 times	1-2 cups	5 days	1 to 3 times	3 hours per day	4 hours per day	0 days (not at all)	0 days (not at all)	0 times (not at all)
Covid	6 hours	Between 12am and 2am	30-40 hours	2 days	1 day	1 to 3 times	1 to 3 times	5-6 cups	2 days	4 to 6 times	Less than 1 hour per day	1 hour per day	3 days	1 - 2 days	7 days (everyday)
Covid	7 hours	Between 12am and 2am	5-10 hours	0 days (not at all)	0 days (not at all)	0 times (not at all)	0 times (not at all)	0 (none at all)	5 days	1 to 3 times	5 hours or more per day	2 hours per day		0 days (not at all)	0 times (not at all)
Covid	6 hours	Between 12am and 2am	5-10 hours	1 day	0 days (not at all)	1 to 3 times	1 to 3 times	1-2 cups	5 days	1 to 3 times	2 hours per day	Less than 1 hour per day	0 days (not at all)	0 days (not at all)	0 times (not at all)
Covid	6 hours	Between 12am and 2am	10-20 hours	5 days	5 days	7 to 10 times	4 to 6 times	1-2 cups	7 days (everyday)	1 to 3 times	3 hours per day	2 hours per day		0 days (not at all)	0 times (not at all)
Covid	5 hours	Between 12am and 2am	10-20 hours	1 day	0 days (not at all)	1 to 3 times	1 to 3 times	1-2 cups	5 days	1 to 3 times	Less than 1 hour per day	Less than 1 hour per day	0 days (not at all)	1 - 2 days	0 times (not at all)
Covid	6 hours	Between 10pm and 12am	5-10 hours	3 days	0 days (not at all)	7 to 10 times	4 to 6 times	1-2 cups	7 days (everyday)	1 to 3 times	4 hours per day	1 hour per day		0 days (not at all)	0 times (not at all)
Covid	6 hours	Between 10pm and 12am	10-20 hours	2 days	0 days (not at all)	1 to 3 times	4 to 6 times	1-2 cups	6 days	1 to 3 times	2 hours per day	2 hours per day		0 days (not at all)	0 times (not at all)
Covid	6 hours	Between 12am and 2am	10-20 hours	2 days	2 days	1 to 3 times	1 to 3 times	1-2 cups	4 days	1 to 3 times	3 hours per day	4 hours per day		0 days (not at all)	0 times (not at all)
Covid	5 hours	After 2am	20-30 hours	0 days (not at all)	0 days (not at all)	4 to 6 times	4 to 6 times	1-2 cups	0 days (not at all)	1 to 3 times	Less than 1 hour per day	Not at all	5 days	6 - 9 days	3 days
Covid	5 hours	Between 12am and 2am	5-10 hours	1 day	0 days (not at all)	7 to 10 times	4 to 6 times	0 (none at all)	7 days (everyday)	4 to 6 times	2 hours per day	Not at all	3 days	1 - 2 days	0 times (not at all)
Covid	6 hours	After 2am	5-10 hours	4 days	0 days (not at all)	0 times (not at all)	1 to 3 times	0 (none at all)	5 days	1 to 3 times	3 hours per day	4 hours per day		0 days (not at all)	0 times (not at all)
Covid	7 hours	Between 10pm and 12am	20-30 hours	1 day	0 days (not at all)	1 to 3 times	7 to 10 times	0 (none at all)	6 days	0 times (not at all)	1 hour per day	Less than 1 hour per day	0 days (not at all)	0 days (not at all)	0 times (not at all)
Covid	5 hours	Between 12am and 2am	10-20 hours	0 days (not at all)	0 days (not at all)	4 to 6 times	1 to 3 times	1-2 cups	3 days	4 to 6 times	5 hours or more per day	3 hours per day		0 days (not at all)	0 times (not at all)
Covid	8 hours	Between 10pm and 12am	Under 5 hours	5 days	5 days	7 to 10 times	4 to 6 times	0 (none at all)	7 days (everyday)	1 to 3 times	2 hours per day	Not at all	0 days (not at all)	1 - 2 days	3 days
Covid	7 hours	Between 10pm and 12am	20-30 hours	3 days	3 days	4 to 6 times		0 (none at all)	6 days	1 to 3 times	2 hours per day	3 hours per day		0 days (not at all)	0 times (not at all)
Covid	6 hours	Between 12am and 2am	20-30 hours	1 day	1 day	0 times (not at all)	1 to 3 times	0 (none at all)	2 days	1 to 3 times	4 hours per day	4 hours per day	3 days	0 days (not at all)	2 days
Covid	7 hours	Between 10pm and 12am	20-30 hours	1 day	3 days	4 to 6 times	1 to 3 times	1-2 cups	5 days	1 to 3 times	2 hours per day	Less than 1 hour per day	7 days (everyday)	1 - 2 days	7 days (everyday)
Covid	7 hours	Between 10pm and 12am	30-40 hours	4 days	0 days (not at all)	4 to 6 times	4 to 6 times	1-2 cups	7 days (everyday)	1 to 3 times	2 hours per day	3 hours per day		0 days (not at all)	0 times (not at all)
Covid	9 hours	Between 10pm and 12am	5-10 hours	1 day	0 days (not at all)	1 to 3 times	1 to 3 times	0 (none at all)	6 days	1 to 3 times	4 hours per day	Not at all	7 days (everyday)	0 days (not at all)	0 times (not at all)
Covid	7 hours	Between 10pm and 12am	5-10 hours	0 days (not at all)	0 days (not at all)	11 times or more	11 times or more	1-2 cups	5 days	0 times (not at all)	4 hours per day	Less than 1 hour per day		0 days (not at all)	0 times (not at all)
Covid	10 or more hours	Between 12am and 2am	5-10 hours	0 days (not at all)	3 days	4 to 6 times	1 to 3 times	0 (none at all)	3 days	1 to 3 times	5 hours or more per day	2 hours per day	0 days (not at all)	3 - 5 days	1 day
Covid	8 hours	Between 10pm and 12am	5-10 hours	0 days (not at all)	0 days (not at all)	1 to 3 times	1 to 3 times	5-6 cups	7 days (everyday)	1 to 3 times	5 hours or more per day	4 hours per day		0 days (not at all)	0 times (not at all)
Covid	9 hours	Between 10pm and 12am	10-20 hours	0 days (not at all)	0 days (not at all)	1 to 3 times	1 to 3 times	3-4 cups	7 days (everyday)	1 to 3 times	5 hours or more per day	2 hours per day		0 days (not at all)	0 times (not at all)
Covid	8 hours	Between 10pm and 12am	20-30 hours	0 days (not at all)	0 days (not at all)	7 to 10 times	7 to 10 times	0 (none at all)	2 days	1 to 3 times	4 hours per day	Less than 1 hour per day		0 days (not at all)	0 times (not at all)
Covid	9 hours	Between 12am and 2am	5-10 hours	2 days	2 days	1 to 3 times	1 to 3 times	0 (none at all)	7 days (everyday)	1 to 3 times	2 hours per day	2 hours per day		1 - 2 days	0 times (not at all)
Covid	7 hours	Between 12am and 2am	30-40 hours	7 days	1 day	1 to 3 times	7 to 10 times	5-6 cups	6 days	4 to 6 times	2 hours per day	Less than 1 hour per day	7 days (everyday)	3 - 5 days	0 times (not at all)
Covid	7 hours	Between 10pm and 12am	10-20 hours	4 days	0 days (not at all)	11 times or more	11 times or more	1-2 cups	4 days	1 to 3 times	2 hours per day	4 hours per day	0 days (not at all)	3 - 5 days	0 times (not at all)
Covid	6 hours	Between 12am and 2am	20-30 hours	0 days (not at all)	0 days (not at all)	4 to 6 times	1 to 3 times	more than 7 cups	4 days	4 to 6 times	3 hours per day	3 hours per day		10 - 19 days	0 times (not at all)
Covid	7 hours	Between 10pm and 12am	20-30 hours	0 days (not at all)	0 days (not at all)	7 to 10 times	1 to 3 times	5-6 cups	2 days	1 to 3 times	Less than 1 hour per day	1 hour per day	0 days (not at all)	0 days (not at all)	0 times (not at all)
Covid	6 hours	Between 12am and 2am	10-20 hours	2 days	2 days	1 to 3 times	1 to 3 times	5-6 cups	1 day	1 to 3 times	3 hours per day	5 or more hours per day	0 days (not at all)	3 - 5 days	0 times (not at all)
Covid	8 hours	Between 10pm and 12am	Under 5 hours	7 days	4 days	11 times or more	4 to 6 times	1-2 cups	6 days	1 to 3 times	Less than 1 hour per day	3 hours per day	0 days (not at all)	3 - 5 days	0 times (not at all)
Covid	8 hours	Between 10pm and 12am	10-20 hours	0 days (not at all)	0 days (not at all)	1 to 3 times	1 to 3 times	1-2 cups		1 to 3 times	3 hours per day	5 or more hours per day		0 days (not at all)	0 times (not at all)
Covid	8 hours	Between 10pm and 12am	5-10 hours	7 days	7 days	4 to 6 times	4 to 6 times	more than 7 cups	4 days	0 times (not at all)	1 hour per day	Less than 1 hour per day		1 - 2 days	0 times (not at all)
Covid	7 hours	Between 10pm and 12am	10-20 hours	5 days	5 days	4 to 6 times	4 to 6 times	0 (none at all)	7 days (everyday)	1 to 3 times	Less than 1 hour per day	2 hours per day		3 - 5 days	0 times (not at all)
Covid	8 hours	Between 8pm and 10pm	20-30 hours	6 days	5 days	11 times or more	11 times or more	1-2 cups	7 days (everyday)	1 to 3 times	1 hour per day	1 hour per day		0 days (not at all)	0 times (not at all)
Covid	8 hours	Between 12am and 2am	30-40 hours	4 days	3 days	4 to 6 times	1 to 3 times	0 (none at all)	0 days (not at all)	1 to 3 times	2 hours per day	2 hours per day		0 days (not at all)	0 times (not at all)
Covid	7 hours	After 2am	Under 5 hours	1 day	0 days (not at all)	1 to 3 times	0 times (not at all)	0 (none at all)	2 days	1 to 3 times	2 hours per day	3 hours per day		0 days (not at all)	0 times (not at all)
Covid	4 hours or less	After 2am	20-30 hours	0 days (not at all)	2 days	1 to 3 times	1 to 3 times	more than 7 cups	0 days (not at all)	0 times (not at all)	2 hours per day	2 hours per day		0 days (not at all)	0 times (not at all)
Covid	7 hours	Between 12am and 2am	20-30 hours	6 days	4 days	7 to 10 times	4 to 6 times	1-2 cups	4 days	1 to 3 times	Less than 1 hour per day	Less than 1 hour per day		0 days (not at all)	0 times (not at all)
Covid	8 hours	Between 8pm and 10pm	10-20 hours	3 days	2 days	4 to 6 times	4 to 6 times	1-2 cups	0 days (not at all)	0 times (not at all)	2 hours per day	Less than 1 hour per day	5 days	3 - 5 days	7 days (everyday)
Covid	6 hours	Between 10pm and 12am	10-20 hours	4 days	4 days	7 to 10 times	7 to 10 times	1-2 cups	5 days	0 times (not at all)	Not at all	Not at all		0 days (not at all)	0 times (not at all)
Covid	5 hours	After 2am	10-20 hours	1 day	0 days (not at all)	0 times (not at all)	0 times (not at all)	1-2 cups	0 days (not at all)	11 times or more	5 hours or more per day	5 or more hours per day	0 days (not at all)	1 - 2 days	0 times (not at all)
Covid	7 hours	Between 12am and 2am	30-40 hours	4 days	0 days (not at all)	7 to 10 times	4 to 6 times	more than 7 cups	0 days (not at all)	0 times (not at all)	3 hours per day	1 hour per day	7 days (everyday)	0 days (not at all)	7 days (everyday)
Covid	8 hours	Between 12am and 2am	20-30 hours	5 days	2 days	4 to 6 times	1 to 3 times	3-4 cups	0 days (not at all)	1 to 3 times	4 hours per day	Less than 1 hour per day	0 days (not at all)	1 - 2 days	2 days
Covid	6 hours	Between 12am and 2am	5-10 hours	3 days	3 days	1 to 3 times	1 to 3 times	3-4 cups	0 days (not at all)	1 to 3 times	2 hours per day	4 hours per day	7 days (everyday)	3 - 5 days	0 times (not at all)
Covid	8 hours	Between 12am and 2am	10-20 hours	3 days	3 days	1 to 3 times	4 to 6 times	3-4 cups	5 days	1 to 3 times	Not at all	3 hours per day	2 days	1 - 2 days	0 times (not at all)
Covid	6 hours	Between 10pm and 12am	5-10 hours	5 days	5 days	1 to 3 times	1 to 3 times	1-2 cups	7 days (everyday)	4 to 6 times	3 hours per day	Not at all		1 - 2 days	0 times (not at all)
Covid	6 hours	Between 12am and 2am	10-20 hours	4 days	4 days	1 to 3 times	4 to 6 times	3-4 cups	3 days	1 to 3 times	4 hours per day	4 hours per day	0 days (not at all)	0 days (not at all)	0 times (not at all)
Covid	7 hours	Between 8pm and 10pm	5-10 hours	7 days	5 days	7 to 10 times	7 to 10 times	1-2 cups	4 days	1 to 3 times	4 hours per day	Not at all		6 - 9 days	0 times (not at all)
Covid	5 hours	Between 12am and 2am	20-30 hours	7 days	0 days (not at all)	4 to 6 times	7 to 10 times	1-2 cups	5 days	1 to 3 times	5 hours or more per day	Not at all	7 days (everyday)	6 - 9 days	7 days (everyday)
Covid	5 hours	Between 12am and 2am	Under 5 hours	2 days	2 days	11 times or more	11 times or more	0 (none at all)	0 days (not at all)	0 times (not at all)	5 hours or more per day	5 or more hours per day	1 day	0 days (not at all)	7 days (everyday)
Covid	4 hours or less	After 2am	Over 40 hours	4 days	4 days	4 to 6 times	4 to 6 times	1-2 cups	0 days (not at all)	1 to 3 times	Less than 1 hour per day	Less than 1 hour per day		1 - 2 days	0 times (not at all)
Covid	5 hours	Between 12am and 2am	10-20 hours	1 day	0 days (not at all)	1 to 3 times	0 times (not at all)	3-4 cups	0 days (not at all)	1 to 3 times	5 hours or more per day	Less than 1 hour per day		1 - 2 days	0 times (not at all)
Covid	9 hours	Between 10pm and 12am	10-20 hours	3 days	0 days (not at all)	4 to 6 times	4 to 6 times	1-2 cups	5 days	1 to 3 times	5 hours or more per day	3 hours per day		0 days (not at all)	1 day
Covid	5 hours	Between 12am and 2am	20-30 hours	5 days	3 days	1 to 3 times	4 to 6 times	0 (none at all)	3 days	1 to 3 times	2 hours per day	Less than 1 hour per day		0 days (not at all)	1 day
Covid	7 hours	Between 10pm and 12am	5-10 hours	0 days (not at all)	0 days (not at all)	11 times or more	7 to 10 times	1-2 cups	5 days	0 times (not at all)	2 hours per day	Not at all		0 days (not at all)	0 times (not at all)
Covid	5 hours	Between 10pm and 12am	10-20 hours	3 days	0 days (not at all)	1 to 3 times	1 to 3 times	0 (none at all)	1 day	1 to 3 times	2 hours per day	2 hours per day		0 days (not at all)	0 times (not at all)
Covid	10 or more hours	Between 10pm and 12am	10-20 hours	3 days	3 days	1 to 3 times	1 to 3 times	3-4 cups	7 days (everyday)	0 times (not at all)	2 hours per day	2 hours per day	7 days (everyday)	6 - 9 days	1 day
Covid	7 hours	Between 10pm and 12am	20-30 hours	3 days	0 days (not at all)	1 to 3 times	1 to 3 times	1-2 cups	7 days (everyday)	1 to 3 times	3 hours per day	1 hour per day		1 - 2 days	0 times (not at all)
Covid	8 hours	Between 10pm and 12am	10-20 hours	6 days	6 days	4 to 6 times	1 to 3 times	0 (none at all)	1 day	1 to 3 times	2 hours per day	2 hours per day		0 days (not at all)	0 times (not at all)
Covid	7 hours	Between 12am and 2am	20-30 hours	2 days	1 day	1 to 3 times	1 to 3 times	1-2 cups	7 days (everyday)	1 to 3 times	Less than 1 hour per day	Not at all		0 days (not at all)	0 times (not at all)
Covid	10 or more hours	Between 10pm and 12am	5-10 hours	1 day	1 day	1 to 3 times	4 to 6 times	0 (none at all)	1 day	1 to 3 times	4 hours per day	2 hours per day		1 - 2 days	0 times (not at all)
Covid	6 hours	Between 12am and 2am	30-40 hours	6 days	6 days	4 to 6 times	7 to 10 times	1-2 cups	4 days	1 to 3 times	Less than 1 hour per day	5 or more hours per day		3 - 5 days	0 times (not at all)
Covid	5 hours	Between 12am and 2am	20-30 hours	3 days	3 days	7 to 10 times	4 to 6 times	5-6 cups	1 day	1 to 3 times	5 hours or more per day	4 hours per day	0 days (not at all)	10 - 19 days	0 times (not at all)
Covid	5 hours	Between 12am and 2am	30-40 hours	0 days (not at all)	0 days (not at all)	0 times (not at all)	0 times (not at all)	5-6 cups	3 days	1 to 3 times	4 hours per day	Not at all	7 days (everyday)	1 - 2 days	0 times (not at all)
Covid	7 hours	Between 12am and 2am	10-20 hours	2 days	0 days (not at all)	1 to 3 times	1 to 3 times	1-2 cups	0 days (not at all)	1 to 3 times	4 hours per day	5 or more hours per day	0 days (not at all)	0 days (not at all)	0 times (not at all)
Covid	7 hours	Between 12am and 2am	20-30 hours	1 day	0 days (not at all)	1 to 3 times	4 to 6 times	0 (none at all)	0 days (not at all)	1 to 3 times	Less than 1 hour per day	5 or more hours per day	0 days (not at all)	1 - 2 days	7 days (everyday)
Covid	8 hours	Between 12am and 2am	10-20 hours	2 days	2 days	1 to 3 times	1 to 3 times	0 (none at all)	7 days (everyday)	1 to 3 times	1 hour per day	2 hours per day	1 day	0 days (not at all)	0 times (not at all)
Covid	4 hours or less	After 2am	20-30 hours	5 days	3 days	4 to 6 times	4 to 6 times	0 (none at all)	3 days	1 to 3 times	Less than 1 hour per day	Less than 1 hour per day	7 days (everyday)	1 - 2 days	7 days (everyday)
Covid	4 hours or less	Between 12am and 2am	10-20 hours	4 days	3 days	1 to 3 times	0 times (not at all)	0 (none at all)	1 day	4 to 6 times	5 hours or more per day	1 hour per day		0 days (not at all)	0 times (not at all)
Covid	5 hours	After 2am	30-40 hours	1 day	1 day	4 to 6 times	4 to 6 times	0 (none at all)	3 days	1 to 3 times	3 hours per day	3 hours per day		3 - 5 days	1 day
Covid	6 hours	After 2am	30-40 hours	6 days	5 days	1 to 3 times	1 to 3 times	3-4 cups	0 days (not at all)	1 to 3 times	2 hours per day	1 hour per day	1 day	0 days (not at all)	0 times (not at all)
Covid	7 hours	Between 12am and 2am	20-30 hours	3 days	1 day	1 to 3 times	1 to 3 times	1-2 cups	6 days	1 to 3 times	3 hours per day	3 hours per day	2 days	1 - 2 days	2 days
Covid	7 hours	After 2am	20-30 hours	1 day	0 days (not at all)	1 to 3 times	1 to 3 times	5-6 cups	3 days	1 to 3 times	5 hours or more per day	5 or more hours per day		6 - 9 days	2 days
Covid	5 hours	After 2am	5-10 hours	0 days (not at all)	0 days (not at all)	7 to 10 times	7 to 10 times	0 (none at all)	6 days	1 to 3 times	1 hour per day	4 hours per day		0 days (not at all)	0 times (not at all)
Covid	5 hours	Between 10pm and 12am	30-40 hours	5 days	4 days	7 to 10 times	4 to 6 times	1-2 cups	6 days	1 to 3 times	1 hour per day	Less than 1 hour per day	0 days (not at all)	1 - 2 days	0 times (not at all)
Covid	8 hours	Between 10pm and 12am	10-20 hours	5 days	3 days	4 to 6 times	1 to 3 times	5-6 cups	7 days (everyday)	0 times (not at all)		4 hours per day		0 days (not at all)	0 times (not at all)
Covid	7 hours	Between 10pm and 12am	30-40 hours	5 days	0 days (not at all)	4 to 6 times	4 to 6 times	1-2 cups	2 days	1 to 3 times	3 hours per day	Less than 1 hour per day	0 days (not at all)	6 - 9 days	2 days
Covid	7 hours	Between 12am and 2am	Under 5 hours	6 days	4 days	1 to 3 times	11 times or more	1-2 cups	7 days (everyday)	1 to 3 times	3 hours per day	2 hours per day		0 days (not at all)	0 times (not at all)
Covid	5 hours	Between 12am and 2am	20-30 hours	6 days	5 days	4 to 6 times	4 to 6 times	3-4 cups	3 days	0 times (not at all)	2 hours per day	Not at all		3 - 5 days	2 days
Covid	6 hours	Between 10pm and 12am	30-40 hours	4 days	0 days (not at all)	4 to 6 times	4 to 6 times	1-2 cups	7 days (everyday)	1 to 3 times	2 hours per day	Not at all	1 day	3 - 5 days	1 day
Covid	6 hours	After 2am	10-20 hours	1 day	0 days (not at all)	1 to 3 times	1 to 3 times	0 (none at all)	5 days	4 to 6 times	3 hours per day	2 hours per day	7 days (everyday)	1 - 2 days	7 days (everyday)
Covid	7 hours	Between 10pm and 12am	10-20 hours	5 days	3 days	11 times or more	7 to 10 times	1-2 cups	7 days (everyday)	0 times (not at all)	4 hours per day	2 hours per day		0 days (not at all)	0 times (not at all)
Covid	8 hours	Between 12am and 2am	5-10 hours								2 hours per day	3 hours per day
Covid	7 hours	Between 12am and 2am	20-30 hours	4 days	4 days	7 to 10 times	11 times or more	1-2 cups	7 days (everyday)	1 to 3 times	Not at all	4 hours per day	0 days (not at all)	10 - 19 days	1 day
Covid	9 hours	Between 12am and 2am	20-30 hours	0 days (not at all)	0 days (not at all)	4 to 6 times	4 to 6 times	1-2 cups	5 days	4 to 6 times	3 hours per day	Less than 1 hour per day	6 days	3 - 5 days	7 days (everyday)
Covid	6 hours	Between 10pm and 12am	20-30 hours	5 days	0 days (not at all)	1 to 3 times	1 to 3 times	1-2 cups	2 days	1 to 3 times	4 hours per day	3 hours per day	7 days (everyday)	1 - 2 days	0 times (not at all)
Covid	5 hours	Between 12am and 2am	10-20 hours	4 days	0 days (not at all)	1 to 3 times	4 to 6 times	3-4 cups	7 days (everyday)	1 to 3 times	1 hour per day	5 or more hours per day		3 - 5 days	0 times (not at all)
Covid	7 hours	Between 12am and 2am	20-30 hours	6 days	6 days	4 to 6 times	4 to 6 times	more than 7 cups	7 days (everyday)	4 to 6 times	5 hours or more per day	4 hours per day	0 days (not at all)	0 days (not at all)	0 times (not at all)
Covid	10 or more hours	Between 12am and 2am	10-20 hours	1 day	0 days (not at all)	1 to 3 times	1 to 3 times	3-4 cups	2 days	1 to 3 times	3 hours per day	2 hours per day	7 days (everyday)	6 - 9 days	7 days (everyday)
Covid	5 hours	Between 12am and 2am	10-20 hours	6 days	6 days	4 to 6 times	7 to 10 times	0 (none at all)	2 days	1 to 3 times	1 hour per day	2 hours per day	1 day	1 - 2 days	5 days
Covid	8 hours	Between 10pm and 12am	5-10 hours	2 days	0 days (not at all)	1 to 3 times	4 to 6 times	0 (none at all)	7 days (everyday)	1 to 3 times	2 hours per day	1 hour per day	7 days (everyday)	0 days (not at all)	0 times (not at all)
Covid	5 hours	Between 12am and 2am	20-30 hours	4 days	0 days (not at all)	1 to 3 times	1 to 3 times	1-2 cups	1 day	1 to 3 times	5 hours or more per day	Not at all	7 days (everyday)	0 days (not at all)	6 days
Covid	7 hours	Between 12am and 2am	Under 5 hours	4 days	4 days	11 times or more	1 to 3 times	0 (none at all)	7 days (everyday)	1 to 3 times	2 hours per day	3 hours per day	0 days (not at all)	1 - 2 days	0 times (not at all)
Covid	7 hours	Between 10pm and 12am	5-10 hours	2 days	1 day	4 to 6 times	1 to 3 times	0 (none at all)	3 days	4 to 6 times	5 hours or more per day	2 hours per day		0 days (not at all)	0 times (not at all)
Covid	6 hours	Between 12am and 2am	10-20 hours	1 day	0 days (not at all)	1 to 3 times	1 to 3 times	1-2 cups	7 days (everyday)	1 to 3 times	1 hour per day	3 hours per day	0 days (not at all)	0 days (not at all)	0 times (not at all)
Covid	8 hours	Between 8pm and 10pm	10-20 hours	0 days (not at all)	0 days (not at all)	4 to 6 times	1 to 3 times	more than 7 cups	7 days (everyday)	1 to 3 times	5 hours or more per day	5 or more hours per day	3 days	1 - 2 days	0 times (not at all)
Covid	6 hours	Between 12am and 2am	10-20 hours	1 day	3 days	4 to 6 times	4 to 6 times	1-2 cups	2 days	0 times (not at all)	1 hour per day	2 hours per day	7 days (everyday)	1 - 2 days	7 days (everyday)
Covid	8 hours	Between 10pm and 12am	20-30 hours	3 days	1 day	1 to 3 times	4 to 6 times	1-2 cups	7 days (everyday)	1 to 3 times	4 hours per day	Not at all		0 days (not at all)	0 times (not at all)
Covid	6 hours	After 2am	10-20 hours	0 days (not at all)	0 days (not at all)	11 times or more	7 to 10 times	0 (none at all)	3 days	1 to 3 times	4 hours per day	5 or more hours per day		0 days (not at all)	0 times (not at all)
Covid	10 or more hours	Between 12am and 2am	10-20 hours	2 days	2 days	7 to 10 times	4 to 6 times	1-2 cups	0 days (not at all)	0 times (not at all)	4 hours per day	Not at all		0 days (not at all)	0 times (not at all)
Covid	8 hours	Between 10pm and 12am	20-30 hours	5 days	0 days (not at all)	4 to 6 times	1 to 3 times	1-2 cups	7 days (everyday)	1 to 3 times	3 hours per day	2 hours per day		0 days (not at all)	0 times (not at all)
Covid	10 or more hours	Between 12am and 2am	10-20 hours	0 days (not at all)	0 days (not at all)	1 to 3 times	0 times (not at all)	0 (none at all)	1 day	4 to 6 times	3 hours per day	Less than 1 hour per day	4 days	6 - 9 days	0 times (not at all)
Covid	7 hours	Between 12am and 2am	20-30 hours	5 days	5 days	4 to 6 times	4 to 6 times	0 (none at all)	7 days (everyday)	1 to 3 times	2 hours per day	3 hours per day		0 days (not at all)	0 times (not at all)
Covid	9 hours	Between 10pm and 12am	20-30 hours	6 days	5 days	4 to 6 times	0 times (not at all)	0 (none at all)	7 days (everyday)	1 to 3 times	4 hours per day	Less than 1 hour per day		1 - 2 days	1 day
Covid	6 hours	Between 10pm and 12am	30-40 hours	4 days	2 days	4 to 6 times	1 to 3 times	1-2 cups	1 day	1 to 3 times	4 hours per day	1 hour per day	0 days (not at all)	1 - 2 days	0 times (not at all)
Covid	7 hours	After 2am	20-30 hours	4 days	4 days	1 to 3 times	1 to 3 times	5-6 cups	2 days	1 to 3 times	4 hours per day	4 hours per day		0 days (not at all)	0 times (not at all)
Covid	6 hours	Between 10pm and 12am	20-30 hours	2 days	0 days (not at all)	4 to 6 times	4 to 6 times	0 (none at all)	7 days (everyday)	1 to 3 times	2 hours per day	4 hours per day		0 days (not at all)	0 times (not at all)
Covid	7 hours	Between 12am and 2am	10-20 hours	5 days	5 days	4 to 6 times	1 to 3 times	0 (none at all)	7 days (everyday)	1 to 3 times	3 hours per day	2 hours per day		0 days (not at all)	0 times (not at all)
Covid	6 hours	Between 12am and 2am	20-30 hours	0 days (not at all)	0 days (not at all)	4 to 6 times	1 to 3 times	1-2 cups	0 days (not at all)	1 to 3 times	3 hours per day	5 or more hours per day		1 - 2 days	7 days (everyday)
Covid	7 hours	Between 12am and 2am	10-20 hours	6 days	6 days	7 to 10 times	7 to 10 times	0 (none at all)	4 days	1 to 3 times	3 hours per day	3 hours per day		1 - 2 days	0 times (not at all)
Covid	8 hours	Between 10pm and 12am	10-20 hours	4 days	0 days (not at all)	4 to 6 times	7 to 10 times	3-4 cups	5 days	1 to 3 times	Not at all	4 hours per day		3 - 5 days	0 times (not at all)
Covid	7 hours	Between 10pm and 12am	20-30 hours	4 days	4 days	4 to 6 times	1 to 3 times	0 (none at all)	2 days	0 times (not at all)	2 hours per day	Less than 1 hour per day		0 days (not at all)	0 times (not at all)
Covid	6 hours	After 2am	5-10 hours	2 days	0 days (not at all)	1 to 3 times	1 to 3 times	1-2 cups	2 days	4 to 6 times	3 hours per day	3 hours per day	7 days (everyday)	3 - 5 days	0 times (not at all)
Covid	5 hours	Between 10pm and 12am	30-40 hours	0 days (not at all)	0 days (not at all)	4 to 6 times	4 to 6 times	0 (none at all)	7 days (everyday)	1 to 3 times	2 hours per day	2 hours per day	0 days (not at all)	10 - 19 days	0 times (not at all)
Covid	7 hours	Between 10pm and 12am	10-20 hours	3 days	2 days	4 to 6 times	4 to 6 times	0 (none at all)	7 days (everyday)	1 to 3 times	2 hours per day	Less than 1 hour per day	7 days (everyday)	10 - 19 days	7 days (everyday)
Covid	5 hours	Between 10pm and 12am	20-30 hours	5 days	3 days	4 to 6 times	4 to 6 times	more than 7 cups	0 days (not at all)	1 to 3 times	3 hours per day	2 hours per day		1 - 2 days	0 times (not at all)
Covid	7 hours	After 2am	5-10 hours	1 day	1 day	4 to 6 times	1 to 3 times	0 (none at all)	0 days (not at all)	1 to 3 times	2 hours per day	4 hours per day		6 - 9 days	0 times (not at all)
Covid	4 hours or less	Between 12am and 2am	10-20 hours	0 days (not at all)	0 days (not at all)	11 times or more	4 to 6 times	1-2 cups	2 days	0 times (not at all)	5 hours or more per day	5 or more hours per day	7 days (everyday)	0 days (not at all)	0 times (not at all)
Covid	7 hours	Between 10pm and 12am	10-20 hours	5 days	5 days	11 times or more	11 times or more	3-4 cups	4 days	4 to 6 times	Less than 1 hour per day	Less than 1 hour per day		1 - 2 days	0 times (not at all)
Covid	7 hours	Between 8pm and 10pm	30-40 hours	6 days	6 days	4 to 6 times	4 to 6 times	more than 7 cups	2 days	4 to 6 times	2 hours per day	Less than 1 hour per day		1 - 2 days	0 times (not at all)
Covid	9 hours	Between 10pm and 12am	10-20 hours	1 day	1 day	11 times or more	11 times or more	1-2 cups	7 days (everyday)	1 to 3 times	3 hours per day	Not at all		1 - 2 days	0 times (not at all)
Covid	7 hours	Between 10pm and 12am	10-20 hours	3 days	1 day	7 to 10 times	4 to 6 times	0 (none at all)	1 day	1 to 3 times	2 hours per day	1 hour per day		1 - 2 days	0 times (not at all)
Covid	7 hours	Between 10pm and 12am	10-20 hours	4 days	1 day	1 to 3 times	1 to 3 times	1-2 cups	1 day	1 to 3 times	2 hours per day	Not at all		6 - 9 days	7 days (everyday)
Covid	7 hours	Between 10pm and 12am	10-20 hours	3 days	0 days (not at all)	4 to 6 times	4 to 6 times	0 (none at all)	2 days	4 to 6 times	3 hours per day	3 hours per day	7 days (everyday)	3 - 5 days	0 times (not at all)
Covid	8 hours	Between 8pm and 10pm	10-20 hours	1 day	1 day	1 to 3 times	4 to 6 times	1-2 cups	6 days	4 to 6 times	4 hours per day	5 or more hours per day	0 days (not at all)	1 - 2 days	0 times (not at all)
Covid	7 hours	Between 12am and 2am	20-30 hours	2 days	2 days	4 to 6 times	7 to 10 times	0 (none at all)	2 days	4 to 6 times	3 hours per day	2 hours per day	0 days (not at all)	1 - 2 days	0 times (not at all)
Covid	6 hours	Between 12am and 2am	5-10 hours	1 day	0 days (not at all)	4 to 6 times	4 to 6 times	0 (none at all)	7 days (everyday)	4 to 6 times	5 hours or more per day	5 or more hours per day	7 days (everyday)	1 - 2 days	7 days (everyday)
Covid	6 hours	Between 12am and 2am	20-30 hours	1 day	0 days (not at all)	11 times or more	0 times (not at all)	0 (none at all)	1 day	1 to 3 times	Less than 1 hour per day	Not at all	0 days (not at all)	6 - 9 days	0 times (not at all)
Covid	7 hours	Between 10pm and 12am	5-10 hours	5 days	5 days	7 to 10 times	7 to 10 times	3-4 cups	3 days	1 to 3 times	Less than 1 hour per day	Less than 1 hour per day		10 - 19 days	0 times (not at all)
Covid	6 hours	After 2am	20-30 hours	3 days	3 days	1 to 3 times	1 to 3 times	more than 7 cups	7 days (everyday)		1 hour per day	4 hours per day	0 days (not at all)	6 - 9 days	0 times (not at all)
Covid	7 hours	Between 10pm and 12am	20-30 hours	1 day	6 days	7 to 10 times	4 to 6 times	5-6 cups	0 days (not at all)	0 times (not at all)	2 hours per day	Not at all		3 - 5 days	0 times (not at all)
Covid	7 hours	Between 12am and 2am	20-30 hours	0 days (not at all)	0 days (not at all)	1 to 3 times	1 to 3 times	1-2 cups	2 days	4 to 6 times	5 hours or more per day	5 or more hours per day		0 days (not at all)	0 times (not at all)
Covid	7 hours	Between 10pm and 12am	10-20 hours	1 day	0 days (not at all)	1 to 3 times	1 to 3 times	0 (none at all)	7 days (everyday)	1 to 3 times	4 hours per day	3 hours per day		1 - 2 days	0 times (not at all)
Covid	7 hours	Between 10pm and 12am	30-40 hours	3 days	3 days	1 to 3 times	1 to 3 times	1-2 cups	7 days (everyday)	1 to 3 times	3 hours per day	3 hours per day		3 - 5 days	0 times (not at all)
Covid	7 hours	Between 12am and 2am	10-20 hours	6 days	5 days	7 to 10 times	7 to 10 times	1-2 cups	7 days (everyday)	0 times (not at all)	Less than 1 hour per day	5 or more hours per day		1 - 2 days	0 times (not at all)
Covid	5 hours	Between 12am and 2am	10-20 hours	3 days	2 days	7 to 10 times	1 to 3 times	more than 7 cups	0 days (not at all)	1 to 3 times	1 hour per day	1 hour per day		3 - 5 days	0 times (not at all)
Covid	4 hours or less	Between 12am and 2am	20-30 hours	0 days (not at all)	0 days (not at all)	4 to 6 times	7 to 10 times	more than 7 cups	0 days (not at all)	1 to 3 times	3 hours per day	3 hours per day		0 days (not at all)	7 days (everyday)
Covid	7 hours	Between 12am and 2am	10-20 hours	4 days	0 days (not at all)	4 to 6 times	1 to 3 times	0 (none at all)	0 days (not at all)	1 to 3 times	2 hours per day	4 hours per day		0 days (not at all)	0 times (not at all)
Covid	6 hours	Between 12am and 2am	20-30 hours	5 days	1 day	4 to 6 times	7 to 10 times	1-2 cups	4 days	1 to 3 times	2 hours per day	2 hours per day		3 - 5 days	0 times (not at all)
Covid	4 hours or less	After 2am	20-30 hours	2 days	0 days (not at all)	4 to 6 times	7 to 10 times	1-2 cups	3 days	0 times (not at all)	3 hours per day	3 hours per day	7 days (everyday)	0 days (not at all)	0 times (not at all)
Covid	5 hours	Between 10pm and 12am	30-40 hours	4 days	4 days	7 to 10 times	1 to 3 times	3-4 cups	7 days (everyday)	1 to 3 times	Less than 1 hour per day	Not at all		1 - 2 days	0 times (not at all)
Covid	6 hours	Between 12am and 2am	30-40 hours	2 days	0 days (not at all)	1 to 3 times	4 to 6 times	1-2 cups	1 day	1 to 3 times	2 hours per day	Less than 1 hour per day		10 - 19 days	0 times (not at all)
Covid	8 hours	Between 12am and 2am	10-20 hours	5 days	0 days (not at all)	1 to 3 times	4 to 6 times	0 (none at all)	5 days	4 to 6 times	3 hours per day	5 or more hours per day	0 days (not at all)	3 - 5 days	6 days
Covid	5 hours	Between 12am and 2am	20-30 hours	1 day	3 days	1 to 3 times	0 times (not at all)	3-4 cups	0 days (not at all)	1 to 3 times	2 hours per day	1 hour per day	7 days (everyday)	1 - 2 days	7 days (everyday)
Covid	5 hours	Between 12am and 2am	Under 5 hours	3 days	0 days (not at all)	4 to 6 times	4 to 6 times	1-2 cups	3 days	1 to 3 times	5 hours or more per day	5 or more hours per day		3 - 5 days	0 times (not at all)
Covid	6 hours	Between 12am and 2am	30-40 hours	0 days (not at all)	0 days (not at all)	1 to 3 times	0 times (not at all)	0 (none at all)	1 day	1 to 3 times	4 hours per day	4 hours per day		0 days (not at all)	0 times (not at all)
Covid	7 hours	Between 12am and 2am	10-20 hours	2 days	2 days	1 to 3 times	1 to 3 times	0 (none at all)	0 days (not at all)	0 times (not at all)	1 hour per day	4 hours per day		20 - 29 days	0 times (not at all)
Covid	4 hours or less	Between 12am and 2am	20-30 hours	7 days	5 days	1 to 3 times	1 to 3 times	0 (none at all)	2 days	1 to 3 times	5 hours or more per day	2 hours per day		0 days (not at all)	0 times (not at all)
Covid	7 hours	Between 10pm and 12am	5-10 hours	5 days	3 days	11 times or more	1 to 3 times	1-2 cups	4 days	0 times (not at all)	2 hours per day	3 hours per day			7 days (everyday)
Covid	6 hours	Between 10pm and 12am	20-30 hours	5 days	5 days	4 to 6 times	4 to 6 times	1-2 cups	5 days	0 times (not at all)	Less than 1 hour per day	1 hour per day		1 - 2 days	0 times (not at all)
Covid	9 hours	Between 12am and 2am	10-20 hours	6 days	3 days	11 times or more	11 times or more	1-2 cups	7 days (everyday)	0 times (not at all)	Less than 1 hour per day	2 hours per day		0 days (not at all)	0 times (not at all)
Covid	6 hours	Between 8pm and 10pm	Over 40 hours	2 days	2 days	7 to 10 times	4 to 6 times	1-2 cups	0 days (not at all)	1 to 3 times	Less than 1 hour per day	Not at all		1 - 2 days	0 times (not at all)
Covid	7 hours	Between 10pm and 12am	20-30 hours	7 days	7 days	11 times or more	11 times or more	3-4 cups	7 days (everyday)	1 to 3 times	Less than 1 hour per day	Less than 1 hour per day		1 - 2 days	0 times (not at all)
Covid	7 hours	Between 10pm and 12am	20-30 hours	3 days	0 days (not at all)	4 to 6 times	1 to 3 times	1-2 cups	5 days	0 times (not at all)	Less than 1 hour per day	Not at all		1 - 2 days	7 days (everyday)
Covid	7 hours	After 2am	Over 40 hours	1 day	0 days (not at all)	11 times or more	11 times or more	1-2 cups	7 days (everyday)	1 to 3 times	4 hours per day	3 hours per day		0 days (not at all)	0 times (not at all)
Covid	7 hours	Between 10pm and 12am	10-20 hours	2 days	0 days (not at all)	4 to 6 times	4 to 6 times	more than 7 cups	4 days	1 to 3 times	5 hours or more per day	3 hours per day	0 days (not at all)	6 - 9 days	7 days (everyday)
Covid	5 hours	Between 12am and 2am	Over 40 hours	0 days (not at all)	0 days (not at all)	1 to 3 times	1 to 3 times	more than 7 cups	2 days	4 to 6 times	1 hour per day	Not at all		1 - 2 days	0 times (not at all)
Covid	7 hours	Between 12am and 2am	Over 40 hours	6 days	6 days	11 times or more	4 to 6 times	more than 7 cups	4 days	1 to 3 times	Less than 1 hour per day	Not at all		1 - 2 days	0 times (not at all)
Covid	6 hours	Between 10pm and 12am	20-30 hours	7 days	4 days	11 times or more	1 to 3 times	0 (none at all)	7 days (everyday)	0 times (not at all)	3 hours per day	1 hour per day	0 days (not at all)	0 days (not at all)	0 times (not at all)
Covid	8 hours	Between 10pm and 12am	10-20 hours	5 days	3 days	1 to 3 times	1 to 3 times	0 (none at all)	6 days	0 times (not at all)	3 hours per day	5 or more hours per day		1 - 2 days	0 times (not at all)
Covid	6 hours	Between 12am and 2am	10-20 hours	4 days	2 days	7 to 10 times	7 to 10 times	1-2 cups	5 days	1 to 3 times	5 hours or more per day	Not at all		3 - 5 days	5 days
Covid	6 hours	Between 12am and 2am	10-20 hours	5 days	3 days	4 to 6 times	7 to 10 times	1-2 cups	2 days	1 to 3 times	5 hours or more per day	4 hours per day		3 - 5 days	6 days
Covid	5 hours	Between 10pm and 12am	Over 40 hours	5 days	5 days	11 times or more	7 to 10 times	0 (none at all)	7 days (everyday)	1 to 3 times	2 hours per day	Not at all		6 - 9 days	0 times (not at all)
Covid	6 hours	Between 10pm and 12am	Over 40 hours	0 days (not at all)	1 day	7 to 10 times	4 to 6 times	0 (none at all)	0 days (not at all)	1 to 3 times	3 hours per day	3 hours per day	7 days (everyday)	6 - 9 days	0 times (not at all)
Covid	5 hours	After 2am	Over 40 hours	7 days	0 days (not at all)	4 to 6 times	7 to 10 times	1-2 cups	3 days	1 to 3 times	5 hours or more per day	5 or more hours per day	3 days	6 - 9 days	2 days
Covid	5 hours	Between 12am and 2am	30-40 hours	2 days	0 days (not at all)	1 to 3 times	1 to 3 times	1-2 cups	5 days	1 to 3 times	Less than 1 hour per day	Less than 1 hour per day		1 - 2 days	0 times (not at all)
Covid	5 hours	Between 10pm and 12am	Over 40 hours	3 days	0 days (not at all)	11 times or more	1 to 3 times	1-2 cups	2 days	1 to 3 times	Less than 1 hour per day	Less than 1 hour per day	0 days (not at all)	6 - 9 days	0 times (not at all)
Covid	6 hours	Between 12am and 2am	Under 5 hours	4 days	4 days	4 to 6 times	4 to 6 times	1-2 cups	7 days (everyday)	1 to 3 times	2 hours per day	2 hours per day	0 days (not at all)	0 days (not at all)	0 times (not at all)
Covid	8 hours	Between 8pm and 10pm	10-20 hours	3 days	4 days	11 times or more	11 times or more	1-2 cups	0 days (not at all)	0 times (not at all)	Less than 1 hour per day	Not at all	0 days (not at all)	0 days (not at all)	0 times (not at all)
Covid	5 hours	Between 12am and 2am	Over 40 hours	2 days	0 days (not at all)	11 times or more	4 to 6 times	1-2 cups	2 days		2 hours per day	Not at all		1 - 2 days	1 day
Covid	6 hours	Between 8pm and 10pm	Over 40 hours	3 days	0 days (not at all)	7 to 10 times	1 to 3 times	1-2 cups	5 days	4 to 6 times	4 hours per day	2 hours per day		20 - 29 days	7 days (everyday)
Covid	7 hours	Between 12am and 2am	30-40 hours	4 days	0 days (not at all)	7 to 10 times	4 to 6 times	3-4 cups	4 days	1 to 3 times	2 hours per day	Not at all		10 - 19 days	0 times (not at all)
Covid	6 hours	Between 10pm and 12am	20-30 hours	7 days	5 days	11 times or more	4 to 6 times	1-2 cups	6 days	1 to 3 times	2 hours per day	Less than 1 hour per day	0 days (not at all)	0 days (not at all)	7 days (everyday)
Covid	4 hours or less	Between 12am and 2am	30-40 hours	0 days (not at all)	0 days (not at all)	1 to 3 times	4 to 6 times	0 (none at all)	4 days	4 to 6 times	Less than 1 hour per day	Not at all		0 days (not at all)	0 times (not at all)
Covid	5 hours	Between 12am and 2am	10-20 hours	0 days (not at all)	0 days (not at all)	1 to 3 times	1 to 3 times	1-2 cups	0 days (not at all)	4 to 6 times	Less than 1 hour per day	2 hours per day		0 days (not at all)	0 times (not at all)
Covid	5 hours	Between 12am and 2am	10-20 hours	1 day	0 days (not at all)	7 to 10 times	4 to 6 times	0 (none at all)	5 days	1 to 3 times	1 hour per day	2 hours per day		0 days (not at all)	0 times (not at all)
Covid	7 hours	Between 12am and 2am	Under 5 hours	3 days	1 day	4 to 6 times	4 to 6 times	0 (none at all)	1 day	1 to 3 times	2 hours per day	5 or more hours per day		0 days (not at all)	0 times (not at all)
Covid	7 hours	Between 10pm and 12am	30-40 hours								1 hour per day	Less than 1 hour per day
Covid	6 hours	Between 12am and 2am	5-10 hours	4 days	3 days	1 to 3 times	1 to 3 times	more than 7 cups	5 days	4 to 6 times	1 hour per day	1 hour per day		0 days (not at all)	0 times (not at all)
Covid	4 hours or less	After 2am	30-40 hours	1 day	7 days	1 to 3 times	7 to 10 times	more than 7 cups	0 days (not at all)	1 to 3 times	3 hours per day	Not at all		0 days (not at all)	0 times (not at all)
Covid	5 hours	Between 10pm and 12am	30-40 hours	3 days	1 day	0 times (not at all)	1 to 3 times	0 (none at all)	2 days	1 to 3 times	1 hour per day	Not at all		1 - 2 days	0 times (not at all)
Covid	6 hours	Between 12am and 2am	20-30 hours	1 day	0 days (not at all)	1 to 3 times	1 to 3 times	1-2 cups	5 days	1 to 3 times	2 hours per day	4 hours per day		0 days (not at all)	0 times (not at all)
Covid	5 hours	Between 12am and 2am	10-20 hours	5 days	3 days	4 to 6 times	7 to 10 times	3-4 cups	4 days	4 to 6 times	4 hours per day	3 hours per day		0 days (not at all)	0 times (not at all)
Covid	7 hours	Between 10pm and 12am	5-10 hours	3 days	0 days (not at all)	4 to 6 times	4 to 6 times	0 (none at all)	7 days (everyday)	0 times (not at all)	5 hours or more per day	5 or more hours per day		0 days (not at all)	0 times (not at all)
Covid	9 hours	After 2am	5-10 hours	0 days (not at all)	0 days (not at all)	0 times (not at all)	1 to 3 times	1-2 cups	0 days (not at all)	7 to 10 times	3 hours per day	1 hour per day	7 days (everyday)	20 - 29 days	0 times (not at all)
Covid	6 hours	Between 12am and 2am	10-20 hours	3 days	3 days	7 to 10 times	4 to 6 times	0 (none at all)	2 days	1 to 3 times	Less than 1 hour per day	3 hours per day		0 days (not at all)	0 times (not at all)
Covid	6 hours	Between 10pm and 12am	20-30 hours	0 days (not at all)	0 days (not at all)	7 to 10 times	1 to 3 times	0 (none at all)	0 days (not at all)	1 to 3 times	3 hours per day	2 hours per day	7 days (everyday)	1 - 2 days	0 times (not at all)
Covid	5 hours	After 2am	10-20 hours	0 days (not at all)	0 days (not at all)	1 to 3 times	0 times (not at all)	more than 7 cups	1 day	1 to 3 times	2 hours per day	2 hours per day		3 - 5 days	0 times (not at all)
Covid	5 hours	Between 12am and 2am	10-20 hours	0 days (not at all)	0 days (not at all)	1 to 3 times	1 to 3 times	0 (none at all)	4 days	4 to 6 times	2 hours per day	2 hours per day		1 - 2 days	0 times (not at all)
Covid	6 hours	Between 12am and 2am	10-20 hours	3 days	0 days (not at all)	4 to 6 times	1 to 3 times	3-4 cups	7 days (everyday)	1 to 3 times	4 hours per day	3 hours per day		0 days (not at all)	0 times (not at all)
Covid	7 hours	Between 10pm and 12am	Under 5 hours	2 days	0 days (not at all)	1 to 3 times	1 to 3 times	0 (none at all)	5 days	4 to 6 times	3 hours per day	3 hours per day		0 days (not at all)	0 times (not at all)
Covid	6 hours	Between 12am and 2am	10-20 hours	0 days (not at all)	0 days (not at all)	7 to 10 times	4 to 6 times	5-6 cups	0 days (not at all)	1 to 3 times	5 hours or more per day	4 hours per day	0 days (not at all)	3 - 5 days	0 times (not at all)
Covid	7 hours	Between 10pm and 12am	10-20 hours	1 day	0 days (not at all)	1 to 3 times	1 to 3 times	0 (none at all)	1 day	1 to 3 times	2 hours per day	3 hours per day		0 days (not at all)	0 times (not at all)
Covid	7 hours	Between 10pm and 12am	20-30 hours	0 days (not at all)	0 days (not at all)	1 to 3 times	4 to 6 times	0 (none at all)	3 days	4 to 6 times	Not at all	Less than 1 hour per day		0 days (not at all)	0 times (not at all)
Covid	6 hours	Between 10pm and 12am	20-30 hours	3 days	3 days	4 to 6 times	4 to 6 times	1-2 cups	6 days	1 to 3 times	Less than 1 hour per day	3 hours per day	0 days (not at all)	1 - 2 days	0 times (not at all)
Covid	7 hours	Between 10pm and 12am	10-20 hours	1 day	1 day	0 times (not at all)	1 to 3 times	0 (none at all)	7 days (everyday)	0 times (not at all)	5 hours or more per day	4 hours per day		0 days (not at all)	0 times (not at all)
Covid	10 or more hours	Between 12am and 2am	10-20 hours	0 days (not at all)	0 days (not at all)	4 to 6 times	4 to 6 times	1-2 cups	7 days (everyday)	0 times (not at all)	5 hours or more per day	5 or more hours per day		0 days (not at all)	0 times (not at all)
Covid	7 hours	Between 12am and 2am	10-20 hours	5 days	5 days		11 times or more	5-6 cups	7 days (everyday)	1 to 3 times	5 hours or more per day	5 or more hours per day		0 days (not at all)	0 times (not at all)
Covid	7 hours	Between 12am and 2am	30-40 hours	7 days	1 day	0 times (not at all)	7 to 10 times	0 (none at all)	7 days (everyday)	4 to 6 times	5 hours or more per day	1 hour per day	7 days (everyday)	6 - 9 days	7 days (everyday)
Covid	6 hours	Between 12am and 2am	5-10 hours	5 days	0 days (not at all)	4 to 6 times	1 to 3 times	0 (none at all)	4 days	1 to 3 times	5 hours or more per day	5 or more hours per day		1 - 2 days	0 times (not at all)
Covid	6 hours	Between 10pm and 12am	30-40 hours	3 days	3 days	11 times or more	1 to 3 times	more than 7 cups	1 day	0 times (not at all)	2 hours per day	2 hours per day		20 - 29 days	0 times (not at all)
Covid	10 or more hours	Between 12am and 2am	5-10 hours	2 days	0 days (not at all)	7 to 10 times	4 to 6 times	1-2 cups	4 days	1 to 3 times	1 hour per day	1 hour per day	7 days (everyday)	6 - 9 days	7 days (everyday)
Covid	6 hours	Between 8pm and 10pm	30-40 hours	1 day	0 days (not at all)	4 to 6 times	1 to 3 times	0 (none at all)	7 days (everyday)	0 times (not at all)	2 hours per day	4 hours per day		0 days (not at all)	0 times (not at all)
Covid	8 hours	Between 10pm and 12am	Over 40 hours	5 days	5 days	7 to 10 times	4 to 6 times	0 (none at all)	7 days (everyday)	0 times (not at all)	Less than 1 hour per day	Not at all		3 - 5 days	0 times (not at all)
Covid	5 hours	Between 10pm and 12am	30-40 hours	2 days	3 days	11 times or more	1 to 3 times	0 (none at all)	4 days	0 times (not at all)	2 hours per day	2 hours per day		6 - 9 days	2 days
Covid	7 hours	Between 10pm and 12am	Over 40 hours	3 days	3 days	1 to 3 times	1 to 3 times	1-2 cups	2 days	1 to 3 times	3 hours per day	1 hour per day		1 - 2 days	0 times (not at all)
Covid	7 hours	Between 10pm and 12am	5-10 hours	7 days	6 days	11 times or more	1 to 3 times	1-2 cups	0 days (not at all)	1 to 3 times	2 hours per day	3 hours per day	3 days	1 - 2 days	7 days (everyday)
Covid	7 hours	After 2am	10-20 hours	4 days	0 days (not at all)	1 to 3 times	1 to 3 times	0 (none at all)	1 day	1 to 3 times	5 hours or more per day	3 hours per day	7 days (everyday)	6 - 9 days	7 days (everyday)
Covid	10 or more hours	Between 8pm and 10pm	5-10 hours	0 days (not at all)	3 days	1 to 3 times	1 to 3 times	5-6 cups	5 days	7 to 10 times	5 hours or more per day	Less than 1 hour per day	7 days (everyday)	20 - 29 days	7 days (everyday)
Covid	6 hours	Between 10pm and 12am	30-40 hours	1 day	0 days (not at all)	4 to 6 times	1 to 3 times	1-2 cups	3 days	4 to 6 times	2 hours per day	Less than 1 hour per day	3 days	1 - 2 days	4 days
Covid	5 hours	Between 10pm and 12am	30-40 hours	4 days	2 days	1 to 3 times	0 times (not at all)	0 (none at all)	7 days (everyday)	1 to 3 times	2 hours per day	Not at all		0 days (not at all)	0 times (not at all)
Covid	7 hours	Between 12am and 2am	30-40 hours	3 days	1 day	7 to 10 times	1 to 3 times	more than 7 cups	4 days	1 to 3 times	5 hours or more per day	5 or more hours per day		10 - 19 days	0 times (not at all)
Covid	6 hours	Between 8pm and 10pm	20-30 hours	2 days	2 days	11 times or more	11 times or more	3-4 cups	7 days (everyday)	1 to 3 times	2 hours per day	2 hours per day		3 - 5 days	0 times (not at all)
Covid	6 hours	Between 12am and 2am	20-30 hours	5 days	1 day	1 to 3 times	1 to 3 times	1-2 cups	4 days	1 to 3 times	2 hours per day	Less than 1 hour per day	1 day	1 - 2 days	5 days
Covid	5 hours	Between 12am and 2am	20-30 hours	0 days (not at all)	1 day	0 times (not at all)	1 to 3 times	3-4 cups	1 day	1 to 3 times	2 hours per day	Not at all	7 days (everyday)	1 - 2 days	3 days
Covid	7 hours	Between 10pm and 12am	20-30 hours	4 days	4 days	11 times or more	11 times or more	1-2 cups	0 days (not at all)	0 times (not at all)	3 hours per day	Not at all		1 - 2 days	7 days (everyday)
Covid	4 hours or less	After 2am	0 hours	0 days (not at all)	0 days (not at all)	1 to 3 times	4 to 6 times	0 (none at all)	0 days (not at all)	1 to 3 times	5 hours or more per day	3 hours per day		1 - 2 days	7 days (everyday)
Covid	6 hours	Between 12am and 2am	0 hours	3 days	0 days (not at all)	1 to 3 times	0 times (not at all)	0 (none at all)	0 days (not at all)	4 to 6 times	3 hours per day	Not at all		0 days (not at all)	0 times (not at all)
Covid	7 hours	Before 8pm	0 hours	0 days (not at all)	0 days (not at all)	7 to 10 times	7 to 10 times	0 (none at all)	3 days	1 to 3 times	Not at all	5 or more hours per day		0 days (not at all)	0 times (not at all)
Covid	8 hours	Between 12am and 2am	0 hours	0 days (not at all)	0 days (not at all)	1 to 3 times	0 times (not at all)	1-2 cups	4 days	4 to 6 times	2 hours per day	Not at all		0 days (not at all)	0 times (not at all)
Covid	5 hours	After 2am	0 hours	2 days	4 days	1 to 3 times	1 to 3 times	0 (none at all)	0 days (not at all)	4 to 6 times	4 hours per day	5 or more hours per day	7 days (everyday)	1 - 2 days	0 times (not at all)
Covid	6 hours	Between 10pm and 12am	0 hours	0 days (not at all)	0 days (not at all)	7 to 10 times	1 to 3 times	5-6 cups	7 days (everyday)	4 to 6 times	5 hours or more per day	Less than 1 hour per day		0 days (not at all)	0 times (not at all)
Covid	6 hours	After 2am	0 hours	0 days (not at all)	0 days (not at all)	7 to 10 times	0 times (not at all)	more than 7 cups	7 days (everyday)	1 to 3 times	5 hours or more per day	4 hours per day		0 days (not at all)	0 times (not at all)
Covid	7 hours	Between 10pm and 12am	0 hours	2 days	2 days	1 to 3 times	0 times (not at all)	1-2 cups	7 days (everyday)	0 times (not at all)	Not at all	Not at all		0 days (not at all)	0 times (not at all)
Covid	8 hours	After 2am	0 hours	2 days	1 day	7 to 10 times	1 to 3 times	0 (none at all)	7 days (everyday)	4 to 6 times	2 hours per day	Not at all		0 days (not at all)	0 times (not at all)
Covid	6 hours	Between 12am and 2am	0 hours	2 days	2 days	7 to 10 times	7 to 10 times	0 (none at all)	4 days	1 to 3 times	2 hours per day	4 hours per day		0 days (not at all)	0 times (not at all)
Covid	8 hours	Between 8pm and 10pm	0 hours	0 days (not at all)	0 days (not at all)	4 to 6 times	1 to 3 times	0 (none at all)	6 days	1 to 3 times	3 hours per day	2 hours per day		0 days (not at all)	0 times (not at all)
Covid	7 hours	Between 12am and 2am	0 hours	1 day	0 days (not at all)	4 to 6 times	1 to 3 times	1-2 cups	2 days	1 to 3 times	2 hours per day	2 hours per day	3 days	6 - 9 days	0 times (not at all)
Covid	8 hours	Between 10pm and 12am	0 hours	2 days	3 days	1 to 3 times	1 to 3 times	0 (none at all)	2 days	1 to 3 times	3 hours per day	Less than 1 hour per day		0 days (not at all)	0 times (not at all)
Covid	8 hours	Between 10pm and 12am	0 hours	3 days	2 days	1 to 3 times	1 to 3 times	0 (none at all)	7 days (everyday)	1 to 3 times	2 hours per day	1 hour per day		0 days (not at all)	0 times (not at all)
Covid	7 hours	Between 12am and 2am	0 hours	2 days	2 days	0 times (not at all)	0 times (not at all)	0 (none at all)	7 days (everyday)	1 to 3 times	5 hours or more per day	5 or more hours per day		0 days (not at all)	0 times (not at all)
Covid	5 hours	Between 12am and 2am	0 hours	0 days (not at all)	0 days (not at all)	1 to 3 times	0 times (not at all)	1-2 cups	5 days	0 times (not at all)	3 hours per day	Less than 1 hour per day		0 days (not at all)	0 times (not at all)
Covid	6 hours	Between 10pm and 12am	0 hours	5 days	5 days	7 to 10 times	4 to 6 times	1-2 cups	0 days (not at all)	1 to 3 times	1 hour per day	1 hour per day		0 days (not at all)	0 times (not at all)
Covid	7 hours	Between 12am and 2am	0 hours	0 days (not at all)	0 days (not at all)	1 to 3 times	1 to 3 times	1-2 cups	3 days	1 to 3 times	Less than 1 hour per day	1 hour per day		0 days (not at all)	0 times (not at all)
Covid	6 hours	Between 10pm and 12am	0 hours	0 days (not at all)	0 days (not at all)	4 to 6 times	1 to 3 times	0 (none at all)	0 days (not at all)	1 to 3 times	3 hours per day	Less than 1 hour per day	1 day	3 - 5 days	0 times (not at all)
Covid	9 hours	Between 12am and 2am	0 hours	2 days	2 days	7 to 10 times	1 to 3 times	0 (none at all)	2 days	1 to 3 times	4 hours per day	Less than 1 hour per day		6 - 9 days	0 times (not at all)
Covid	6 hours	Between 10pm and 12am	0 hours								Not at all	3 hours per day
Covid	9 hours	Between 12am and 2am	0 hours	3 days	2 days	7 to 10 times	7 to 10 times	0 (none at all)	3 days	1 to 3 times	5 hours or more per day	5 or more hours per day		0 days (not at all)	0 times (not at all)
Covid	6 hours	Between 10pm and 12am	0 hours	2 days	2 days	1 to 3 times	1 to 3 times	1-2 cups	7 days (everyday)	0 times (not at all)	1 hour per day	Not at all		0 days (not at all)	0 times (not at all)
Covid	7 hours	Between 10pm and 12am	0 hours	2 days	1 day	1 to 3 times	1 to 3 times	3-4 cups	7 days (everyday)	4 to 6 times	3 hours per day	2 hours per day		0 days (not at all)	0 times (not at all)
Covid	6 hours	Between 12am and 2am	0 hours	4 days	3 days	4 to 6 times	0 times (not at all)	0 (none at all)	2 days	1 to 3 times	1 hour per day	Not at all		1 - 2 days	0 times (not at all)
Covid	8 hours	After 2am	0 hours	0 days (not at all)	0 days (not at all)	1 to 3 times	1 to 3 times	0 (none at all)	0 days (not at all)	4 to 6 times	2 hours per day	3 hours per day		0 days (not at all)	0 times (not at all)
Covid	6 hours	Between 10pm and 12am	0 hours	0 days (not at all)	0 days (not at all)	4 to 6 times	1 to 3 times	0 (none at all)	5 days	4 to 6 times	3 hours per day	1 hour per day		0 days (not at all)	0 times (not at all)
Covid	7 hours	Between 10pm and 12am	0 hours	0 days (not at all)	0 days (not at all)	1 to 3 times	0 times (not at all)	0 (none at all)	5 days	1 to 3 times	2 hours per day	1 hour per day		0 days (not at all)	0 times (not at all)
Covid	4 hours or less	After 2am	0 hours	2 days	1 day	1 to 3 times	1 to 3 times	3-4 cups	0 days (not at all)	1 to 3 times	5 hours or more per day	5 or more hours per day	7 days (everyday)	3 - 5 days	2 days
Covid	8 hours	Between 10pm and 12am	0 hours	1 day	1 day	4 to 6 times	4 to 6 times	more than 7 cups	0 days (not at all)	1 to 3 times	3 hours per day	2 hours per day	7 days (everyday)	1 - 2 days	7 days (everyday)
Covid	6 hours	Between 12am and 2am	0 hours	3 days	3 days	1 to 3 times	0 times (not at all)	1-2 cups	7 days (everyday)	0 times (not at all)	1 hour per day	Not at all		0 days (not at all)	0 times (not at all)
Covid	6 hours	Between 10pm and 12am	0 hours	2 days	1 day	4 to 6 times	1 to 3 times	0 (none at all)	3 days	4 to 6 times	3 hours per day	3 hours per day		0 days (not at all)	0 times (not at all)
Covid	6 hours	Between 12am and 2am	0 hours								5 hours or more per day	5 or more hours per day
Covid	5 hours	After 2am	0 hours	0 days (not at all)	0 days (not at all)	1 to 3 times	1 to 3 times	5-6 cups	0 days (not at all)	1 to 3 times	5 hours or more per day	5 or more hours per day	6 days	6 - 9 days	7 days (everyday)
Covid	7 hours	After 2am	0 hours								3 hours per day	4 hours per day
Covid	6 hours	Between 12am and 2am	0 hours	3 days	1 day	4 to 6 times		3-4 cups	0 days (not at all)	1 to 3 times	4 hours per day	Less than 1 hour per day	2 days	3 - 5 days	1 day
Covid	8 hours	Between 10pm and 12am	0 hours	4 days	4 days	7 to 10 times	4 to 6 times	1-2 cups	3 days	1 to 3 times	3 hours per day	Not at all		0 days (not at all)	0 times (not at all)
Covid	8 hours	Between 8pm and 10pm	0 hours	0 days (not at all)	6 days	1 to 3 times	4 to 6 times	0 (none at all)	0 days (not at all)	0 times (not at all)	4 hours per day	3 hours per day		0 days (not at all)	0 times (not at all)
Covid	8 hours	Between 10pm and 12am	0 hours	1 day	1 day	4 to 6 times	4 to 6 times	1-2 cups	5 days	4 to 6 times	4 hours per day	4 hours per day	0 days (not at all)	0 days (not at all)	0 times (not at all)
Covid	6 hours	After 2am	0 hours	4 days	2 days	1 to 3 times	1 to 3 times	1-2 cups	0 days (not at all)	1 to 3 times	5 hours or more per day	5 or more hours per day		1 - 2 days	0 times (not at all)
Covid	6 hours	Between 8pm and 10pm	0 hours	2 days	0 days (not at all)	4 to 6 times	4 to 6 times	1-2 cups	7 days (everyday)	1 to 3 times	4 hours per day	Not at all		0 days (not at all)	0 times (not at all)
Covid	6 hours	After 2am	0 hours	0 days (not at all)	0 days (not at all)	7 to 10 times	1 to 3 times	0 (none at all)	1 day	0 times (not at all)	5 hours or more per day	5 or more hours per day		0 days (not at all)	0 times (not at all)
Covid	7 hours	Between 12am and 2am	0 hours	3 days	1 day	7 to 10 times	1 to 3 times	1-2 cups	7 days (everyday)	7 to 10 times	4 hours per day	2 hours per day		0 days (not at all)	0 times (not at all)
Covid	5 hours	Between 12am and 2am	0 hours	4 days	6 days	1 to 3 times	1 to 3 times	0 (none at all)	0 days (not at all)	0 times (not at all)	5 hours or more per day	Not at all	7 days (everyday)	1 - 2 days	0 times (not at all)
Covid	8 hours	Between 8pm and 10pm	0 hours	5 days	4 days	4 to 6 times	4 to 6 times	1-2 cups	0 days (not at all)	0 times (not at all)	5 hours or more per day	4 hours per day		0 days (not at all)	0 times (not at all)
Covid	7 hours	Between 12am and 2am	0 hours	0 days (not at all)	0 days (not at all)	1 to 3 times	1 to 3 times	1-2 cups	4 days	4 to 6 times	2 hours per day	3 hours per day		0 days (not at all)	0 times (not at all)
Covid	7 hours	Between 10pm and 12am	0 hours	3 days	5 days	11 times or more	7 to 10 times	1-2 cups	1 day	0 times (not at all)	4 hours per day	Not at all		0 days (not at all)	0 times (not at all)
Covid	5 hours	After 2am	0 hours	5 days	3 days	7 to 10 times	4 to 6 times	0 (none at all)	1 day	1 to 3 times	3 hours per day	1 hour per day	7 days (everyday)	6 - 9 days	7 days (everyday)
Covid	9 hours	Between 10pm and 12am	0 hours	0 days (not at all)	0 days (not at all)	4 to 6 times	4 to 6 times	0 (none at all)	7 days (everyday)	1 to 3 times	5 hours or more per day	5 or more hours per day		0 days (not at all)	0 times (not at all)
Covid	8 hours	Between 8pm and 10pm	0 hours	7 days	0 days (not at all)	1 to 3 times	1 to 3 times	0 (none at all)	6 days	1 to 3 times	2 hours per day	Not at all		0 days (not at all)	0 times (not at all)
Covid	7 hours	Between 10pm and 12am	0 hours	7 days	2 days	4 to 6 times	7 to 10 times	0 (none at all)	6 days	1 to 3 times	Less than 1 hour per day	1 hour per day	0 days (not at all)	1 - 2 days	0 times (not at all)
Covid	5 hours	After 2am	0 hours	0 days (not at all)	0 days (not at all)	7 to 10 times	4 to 6 times	0 (none at all)	2 days	1 to 3 times	4 hours per day	4 hours per day		0 days (not at all)	0 times (not at all)
Covid	8 hours	Between 12am and 2am	0 hours	0 days (not at all)	0 days (not at all)	11 times or more	11 times or more	3-4 cups	7 days (everyday)	0 times (not at all)	3 hours per day	Less than 1 hour per day	0 days (not at all)	1 - 2 days	7 days (everyday)
Covid	7 hours	Between 10pm and 12am	0 hours	1 day	1 day	11 times or more	11 times or more	0 (none at all)	7 days (everyday)	1 to 3 times	5 hours or more per day	4 hours per day		0 days (not at all)	0 times (not at all)
Covid	7 hours	Between 12am and 2am	0 hours	2 days	0 days (not at all)	4 to 6 times	4 to 6 times	1-2 cups	7 days (everyday)	1 to 3 times	5 hours or more per day	2 hours per day	5 days	1 - 2 days	3 days
Covid	8 hours	Between 10pm and 12am	0 hours	0 days (not at all)	0 days (not at all)	4 to 6 times	1 to 3 times	0 (none at all)	7 days (everyday)	1 to 3 times	2 hours per day	Less than 1 hour per day	0 days (not at all)	1 - 2 days	2 days
Covid	7 hours	Between 10pm and 12am	0 hours	7 days	4 days		1 to 3 times	3-4 cups	3 days	4 to 6 times	4 hours per day	4 hours per day	7 days (everyday)	1 - 2 days	0 times (not at all)
Covid	10 or more hours	Between 12am and 2am	0 hours	0 days (not at all)	0 days (not at all)	1 to 3 times	4 to 6 times	5-6 cups	3 days	4 to 6 times	1 hour per day	5 or more hours per day	0 days (not at all)	0 days (not at all)	0 times (not at all)
Covid	4 hours or less	After 2am	0 hours	4 days	2 days	0 times (not at all)	1 to 3 times	3-4 cups	0 days (not at all)	7 to 10 times	1 hour per day	2 hours per day	0 days (not at all)	3 - 5 days	0 times (not at all)
Covid	9 hours	Between 12am and 2am	0 hours	2 days	0 days (not at all)	11 times or more	11 times or more	0 (none at all)	7 days (everyday)	0 times (not at all)	2 hours per day	Not at all		6 - 9 days	0 times (not at all)
Covid	8 hours	Between 12am and 2am	0 hours	3 days	3 days	1 to 3 times	1 to 3 times	1-2 cups	3 days	1 to 3 times	2 hours per day	Less than 1 hour per day		0 days (not at all)	0 times (not at all)
Covid	6 hours	Between 12am and 2am	0 hours	3 days	3 days	4 to 6 times	1 to 3 times	0 (none at all)	0 days (not at all)	4 to 6 times	4 hours per day	3 hours per day		3 - 5 days	0 times (not at all)
Covid	9 hours	After 2am	0 hours	2 days	0 days (not at all)	7 to 10 times	4 to 6 times	0 (none at all)	1 day	1 to 3 times	Less than 1 hour per day	Less than 1 hour per day		0 days (not at all)	0 times (not at all)
Covid	8 hours	Between 12am and 2am	0 hours	5 days	5 days	7 to 10 times	7 to 10 times	0 (none at all)	0 days (not at all)	1 to 3 times	1 hour per day	1 hour per day	2 days	0 days (not at all)	7 days (everyday)
Covid	8 hours	Between 12am and 2am	0 hours	1 day	0 days (not at all)	1 to 3 times	4 to 6 times	1-2 cups	7 days (everyday)	4 to 6 times	1 hour per day	Not at all		0 days (not at all)	5 days
Covid	9 hours	After 2am	0 hours	2 days	0 days (not at all)	1 to 3 times	4 to 6 times	3-4 cups	7 days (everyday)	1 to 3 times	2 hours per day	Not at all	1 day	0 days (not at all)	3 days
Covid	8 hours	Between 8pm and 10pm	0 hours	2 days	0 days (not at all)	1 to 3 times	7 to 10 times	0 (none at all)	7 days (everyday)	1 to 3 times	3 hours per day	1 hour per day		0 days (not at all)	0 times (not at all)
Covid	10 or more hours	Between 12am and 2am	0 hours	0 days (not at all)	0 days (not at all)	0 times (not at all)	0 times (not at all)	0 (none at all)	2 days	4 to 6 times	4 hours per day	4 hours per day		0 days (not at all)	0 times (not at all)
Covid	5 hours	Between 12am and 2am	0 hours	0 days (not at all)	0 days (not at all)	1 to 3 times	7 to 10 times	1-2 cups	0 days (not at all)	0 times (not at all)	2 hours per day	1 hour per day		0 days (not at all)	0 times (not at all)
Covid	6 hours	Between 12am and 2am	0 hours	0 days (not at all)	0 days (not at all)	4 to 6 times	4 to 6 times	0 (none at all)	3 days	1 to 3 times	Not at all	Less than 1 hour per day		0 days (not at all)	0 times (not at all)
Covid	4 hours or less	After 2am	0 hours	2 days	2 days	1 to 3 times	1 to 3 times	1-2 cups	0 days (not at all)	0 times (not at all)	Less than 1 hour per day	2 hours per day		0 days (not at all)	0 times (not at all)
Covid	9 hours	Between 8pm and 10pm	0 hours	0 days (not at all)	0 days (not at all)	1 to 3 times	4 to 6 times	1-2 cups	7 days (everyday)	0 times (not at all)	4 hours per day	4 hours per day		1 - 2 days	0 times (not at all)
Covid	7 hours	Between 12am and 2am	0 hours	0 days (not at all)	0 days (not at all)	4 to 6 times	1 to 3 times	0 (none at all)	0 days (not at all)	4 to 6 times	5 hours or more per day	5 or more hours per day		0 days (not at all)	4 days
Covid	7 hours	Between 10pm and 12am	0 hours	2 days	1 day	1 to 3 times	7 to 10 times	0 (none at all)	7 days (everyday)	1 to 3 times	4 hours per day	4 hours per day		1 - 2 days	0 times (not at all)
Covid	6 hours	Between 12am and 2am	0 hours	4 days	2 days	1 to 3 times	1 to 3 times	1-2 cups	2 days	4 to 6 times	Not at all	1 hour per day		0 days (not at all)	0 times (not at all)
Covid	7 hours	Between 10pm and 12am	0 hours	7 days	7 days	1 to 3 times	1 to 3 times	0 (none at all)	1 day	0 times (not at all)	Not at all	Less than 1 hour per day		0 days (not at all)	0 times (not at all)
Covid	4 hours or less	After 2am	0 hours	0 days (not at all)	0 days (not at all)	1 to 3 times	1 to 3 times	1-2 cups	4 days	7 to 10 times	5 hours or more per day	5 or more hours per day	4 days	3 - 5 days	7 days (everyday)
Covid	9 hours	Between 10pm and 12am	0 hours	5 days	5 days	4 to 6 times	11 times or more	0 (none at all)	7 days (everyday)	0 times (not at all)	Less than 1 hour per day	2 hours per day		1 - 2 days	0 times (not at all)
Covid	9 hours	Between 10pm and 12am	0 hours	5 days	7 days	4 to 6 times	4 to 6 times	0 (none at all)	6 days	1 to 3 times	2 hours per day	2 hours per day		1 - 2 days	0 times (not at all)
Covid	7 hours	Between 10pm and 12am	0 hours	7 days	7 days	11 times or more	7 to 10 times	1-2 cups	2 days	0 times (not at all)	3 hours per day	Not at all	0 days (not at all)	1 - 2 days	0 times (not at all)
Covid	8 hours	Between 12am and 2am	0 hours	7 days	7 days	1 to 3 times	1 to 3 times	1-2 cups	1 day	1 to 3 times	Not at all	5 or more hours per day	0 days (not at all)	0 days (not at all)	0 times (not at all)
Covid	7 hours	Between 12am and 2am	0 hours	3 days	3 days	4 to 6 times	4 to 6 times	0 (none at all)	2 days	1 to 3 times	5 hours or more per day	3 hours per day	4 days	0 days (not at all)	7 days (everyday)
Covid	6 hours	Between 12am and 2am	0 hours	2 days	0 days (not at all)	1 to 3 times	1 to 3 times	1-2 cups	4 days	1 to 3 times	2 hours per day	1 hour per day		1 - 2 days	0 times (not at all)
Covid	7 hours	Between 12am and 2am	0 hours	2 days	0 days (not at all)	1 to 3 times	4 to 6 times	3-4 cups	3 days	1 to 3 times	5 hours or more per day	5 or more hours per day		0 days (not at all)	0 times (not at all)
Covid	6 hours	Between 12am and 2am	0 hours	3 days	1 day	7 to 10 times	7 to 10 times	more than 7 cups	4 days	1 to 3 times	4 hours per day	1 hour per day		6 - 9 days	0 times (not at all)
Covid	5 hours	Between 12am and 2am	0 hours	3 days	2 days	1 to 3 times	0 times (not at all)	0 (none at all)	2 days	1 to 3 times	Less than 1 hour per day	5 or more hours per day		6 - 9 days	0 times (not at all)
Covid	8 hours	Between 10pm and 12am	0 hours	6 days	6 days	7 to 10 times	4 to 6 times	5-6 cups	7 days (everyday)	0 times (not at all)	Less than 1 hour per day	Less than 1 hour per day	0 days (not at all)	1 - 2 days	0 times (not at all)
Covid	7 hours	Between 12am and 2am	0 hours	0 days (not at all)	0 days (not at all)	1 to 3 times	1 to 3 times	0 (none at all)	6 days	1 to 3 times	5 hours or more per day	4 hours per day	7 days (everyday)	0 days (not at all)	5 days
Covid	7 hours	After 2am	0 hours	0 days (not at all)	0 days (not at all)	4 to 6 times	0 times (not at all)	1-2 cups	3 days	1 to 3 times	3 hours per day	5 or more hours per day		1 - 2 days	0 times (not at all)
Covid	5 hours	After 2am	0 hours	2 days	0 days (not at all)	4 to 6 times	7 to 10 times	more than 7 cups	0 days (not at all)	1 to 3 times	4 hours per day	1 hour per day	6 days	0 days (not at all)	0 times (not at all)
Covid	7 hours	Between 8pm and 10pm	0 hours	7 days	7 days	1 to 3 times	1 to 3 times	0 (none at all)	0 days (not at all)	0 times (not at all)	Less than 1 hour per day	Not at all		0 days (not at all)	0 times (not at all)
Covid	5 hours	After 2am	0 hours	0 days (not at all)	0 days (not at all)	4 to 6 times	1 to 3 times	1-2 cups	1 day	1 to 3 times	5 hours or more per day	4 hours per day	1 day	0 days (not at all)	0 times (not at all)
Covid	6 hours	After 2am	0 hours	1 day	0 days (not at all)	4 to 6 times	1 to 3 times	1-2 cups	0 days (not at all)	4 to 6 times	5 hours or more per day	5 or more hours per day	7 days (everyday)	0 days (not at all)	7 days (everyday)
Covid	7 hours	Between 12am and 2am	0 hours	5 days	5 days	4 to 6 times	7 to 10 times	5-6 cups	5 days	1 to 3 times	4 hours per day	2 hours per day		0 days (not at all)	0 times (not at all)
Covid	4 hours or less	Between 12am and 2am	0 hours	6 days	6 days	7 to 10 times	7 to 10 times	0 (none at all)	0 days (not at all)	1 to 3 times	3 hours per day	3 hours per day	0 days (not at all)	0 days (not at all)	0 times (not at all)
Covid	10 or more hours	Between 12am and 2am	0 hours	1 day	0 days (not at all)	4 to 6 times	0 times (not at all)	0 (none at all)	2 days	1 to 3 times	Less than 1 hour per day	5 or more hours per day	0 days (not at all)	10 - 19 days	0 times (not at all)
Covid	8 hours	Between 10pm and 12am	0 hours	5 days	5 days	1 to 3 times	1 to 3 times	1-2 cups	3 days	0 times (not at all)	5 hours or more per day	Not at all	7 days (everyday)	1 - 2 days	0 times (not at all)
Covid	6 hours	Between 12am and 2am	0 hours								2 hours per day	1 hour per day
Covid	8 hours	Between 12am and 2am	0 hours	0 days (not at all)	0 days (not at all)	4 to 6 times	1 to 3 times	3-4 cups	2 days	1 to 3 times	4 hours per day	3 hours per day		6 - 9 days	0 times (not at all)
Covid	10 or more hours	After 2am	0 hours	3 days	3 days	4 to 6 times	4 to 6 times	more than 7 cups	2 days	1 to 3 times	2 hours per day	Not at all	7 days (everyday)	10 - 19 days	0 times (not at all)
Covid	9 hours	Between 10pm and 12am	0 hours	7 days	7 days	11 times or more	11 times or more	3-4 cups	2 days	1 to 3 times	4 hours per day	Not at all	0 days (not at all)	0 days (not at all)	0 times (not at all)
Covid	8 hours	Between 10pm and 12am	0 hours	2 days	2 days	1 to 3 times	4 to 6 times	0 (none at all)	7 days (everyday)	0 times (not at all)	5 hours or more per day	5 or more hours per day		0 days (not at all)	0 times (not at all)
Covid	8 hours	Between 12am and 2am	0 hours	2 days	2 days	4 to 6 times	1 to 3 times	1-2 cups	1 day	0 times (not at all)	3 hours per day	3 hours per day	0 days (not at all)	0 days (not at all)	0 times (not at all)
Covid	10 or more hours	Before 8pm	0 hours	1 day	1 day	1 to 3 times	1 to 3 times	5-6 cups	1 day	4 to 6 times	5 hours or more per day	5 or more hours per day	7 days (everyday)	1 - 2 days	0 times (not at all)
Covid	8 hours	Between 10pm and 12am	0 hours	3 days	1 day	7 to 10 times	1 to 3 times	0 (none at all)	2 days	1 to 3 times	4 hours per day	5 or more hours per day	0 days (not at all)	1 - 2 days	0 times (not at all)
Covid	8 hours	Between 12am and 2am	0 hours	2 days	2 days	4 to 6 times	1 to 3 times	0 (none at all)	5 days	4 to 6 times	5 hours or more per day	1 hour per day		1 - 2 days	0 times (not at all)
Covid	8 hours	Between 12am and 2am	0 hours	0 days (not at all)	0 days (not at all)	4 to 6 times	1 to 3 times	0 (none at all)	0 days (not at all)	1 to 3 times	2 hours per day	2 hours per day		0 days (not at all)	0 times (not at all)
Covid	9 hours	Between 10pm and 12am	0 hours	2 days	0 days (not at all)	4 to 6 times	7 to 10 times	1-2 cups	7 days (everyday)	1 to 3 times	5 hours or more per day	3 hours per day	0 days (not at all)	0 days (not at all)	0 times (not at all)
Covid	8 hours	Between 10pm and 12am	0 hours	3 days	0 days (not at all)	7 to 10 times	4 to 6 times	more than 7 cups	3 days	1 to 3 times	3 hours per day	Not at all		0 days (not at all)	0 times (not at all)
Covid	7 hours	Between 12am and 2am	0 hours	1 day	0 days (not at all)	1 to 3 times	4 to 6 times	0 (none at all)	3 days	1 to 3 times	3 hours per day	5 or more hours per day		1 - 2 days	0 times (not at all)
Covid	7 hours	Between 12am and 2am	0 hours	0 days (not at all)	0 days (not at all)	4 to 6 times	4 to 6 times	1-2 cups	6 days	1 to 3 times	5 hours or more per day	5 or more hours per day	7 days (everyday)	1 - 2 days	0 times (not at all)
Covid	6 hours	Between 12am and 2am	0 hours	2 days	2 days	4 to 6 times	1 to 3 times	1-2 cups	2 days	1 to 3 times	3 hours per day	2 hours per day		1 - 2 days	0 times (not at all)
Covid	7 hours	Between 10pm and 12am	0 hours	4 days	3 days	4 to 6 times	1 to 3 times	0 (none at all)	5 days	1 to 3 times	1 hour per day	1 hour per day		0 days (not at all)	0 times (not at all)
Covid	8 hours	Between 10pm and 12am	0 hours	7 days	7 days	11 times or more	11 times or more	0 (none at all)	7 days (everyday)	0 times (not at all)	3 hours per day	1 hour per day		0 days (not at all)	0 times (not at all)
Covid	7 hours	After 2am	0 hours	0 days (not at all)	0 days (not at all)	1 to 3 times	4 to 6 times	1-2 cups	0 days (not at all)	4 to 6 times	5 hours or more per day	1 hour per day	0 days (not at all)	0 days (not at all)	0 times (not at all)
Covid	8 hours	Between 8pm and 10pm	0 hours	5 days	4 days	0 times (not at all)	0 times (not at all)	0 (none at all)	0 days (not at all)	0 times (not at all)	Less than 1 hour per day	Less than 1 hour per day		0 days (not at all)	0 times (not at all)
Covid	9 hours	Between 12am and 2am	0 hours	0 days (not at all)	0 days (not at all)	1 to 3 times	4 to 6 times	5-6 cups	7 days (everyday)	1 to 3 times	4 hours per day	Less than 1 hour per day		0 days (not at all)	0 times (not at all)
Covid	8 hours	Between 10pm and 12am	0 hours	5 days	5 days	7 to 10 times	7 to 10 times	0 (none at all)	0 days (not at all)	1 to 3 times	5 hours or more per day	Not at all		0 days (not at all)	0 times (not at all)
Covid	8 hours	Between 10pm and 12am	0 hours	5 days	4 days	4 to 6 times	4 to 6 times	more than 7 cups	5 days	1 to 3 times	3 hours per day	3 hours per day		1 - 2 days	0 times (not at all)
Covid	10 or more hours	After 2am	0 hours	0 days (not at all)	0 days (not at all)	1 to 3 times	1 to 3 times	0 (none at all)	0 days (not at all)	4 to 6 times	5 hours or more per day	1 hour per day	0 days (not at all)	0 days (not at all)	0 times (not at all)
Covid	5 hours	Between 12am and 2am	0 hours	0 days (not at all)	0 days (not at all)	4 to 6 times	4 to 6 times	1-2 cups	2 days	1 to 3 times	4 hours per day	2 hours per day	0 days (not at all)	0 days (not at all)	0 times (not at all)
Covid	8 hours	Between 10pm and 12am	0 hours	1 day	0 days (not at all)	1 to 3 times	1 to 3 times	3-4 cups	0 days (not at all)	1 to 3 times	3 hours per day	Less than 1 hour per day	3 days	6 - 9 days	0 times (not at all)
Covid	9 hours	Between 10pm and 12am	0 hours	0 days (not at all)	0 days (not at all)	1 to 3 times	11 times or more	0 (none at all)	7 days (everyday)	0 times (not at all)	4 hours per day	1 hour per day	0 days (not at all)	0 days (not at all)	0 times (not at all)
Covid	8 hours	Between 12am and 2am	0 hours	0 days (not at all)	0 days (not at all)	4 to 6 times	11 times or more	3-4 cups	3 days	1 to 3 times	3 hours per day	4 hours per day		6 - 9 days	1 day
Covid	7 hours	After 2am	0 hours	0 days (not at all)	0 days (not at all)	1 to 3 times	1 to 3 times	0 (none at all)	1 day	4 to 6 times	2 hours per day	5 or more hours per day	0 days (not at all)	0 days (not at all)	0 times (not at all)
Covid	6 hours	Between 10pm and 12am	0 hours	0 days (not at all)	1 day	4 to 6 times	7 to 10 times	1-2 cups	7 days (everyday)	1 to 3 times	3 hours per day	4 hours per day		0 days (not at all)	0 times (not at all)
Covid	6 hours	After 2am	0 hours	1 day	0 days (not at all)	4 to 6 times	1 to 3 times	1-2 cups	1 day	1 to 3 times	4 hours per day	4 hours per day		0 days (not at all)	0 times (not at all)
Covid	6 hours	Between 12am and 2am	0 hours	2 days	0 days (not at all)	11 times or more	4 to 6 times	3-4 cups	4 days	1 to 3 times	4 hours per day	1 hour per day		10 - 19 days	0 times (not at all)
Covid	8 hours	Between 10pm and 12am	0 hours	1 day	0 days (not at all)	7 to 10 times	4 to 6 times	0 (none at all)	4 days	1 to 3 times	2 hours per day	Not at all		0 days (not at all)	0 times (not at all)
Covid	8 hours	Between 12am and 2am	0 hours	0 days (not at all)	0 days (not at all)	1 to 3 times	1 to 3 times	1-2 cups	0 days (not at all)	1 to 3 times	5 hours or more per day	5 or more hours per day	7 days (everyday)	10 - 19 days	7 days (everyday)
Covid	10 or more hours	After 2am	0 hours	1 day	0 days (not at all)	7 to 10 times	11 times or more	1-2 cups	5 days	1 to 3 times	5 hours or more per day	5 or more hours per day		0 days (not at all)	0 times (not at all)
Covid	5 hours	Between 12am and 2am	0 hours	1 day	1 day	1 to 3 times	4 to 6 times	1-2 cups	5 days	1 to 3 times	5 hours or more per day	3 hours per day	7 days (everyday)	6 - 9 days	0 times (not at all)
Covid	7 hours	Between 12am and 2am	0 hours	4 days	4 days	4 to 6 times	7 to 10 times	0 (none at all)	7 days (everyday)	1 to 3 times	Less than 1 hour per day	Less than 1 hour per day		0 days (not at all)	0 times (not at all)
Covid	8 hours	Between 10pm and 12am	0 hours	3 days	3 days	4 to 6 times	4 to 6 times	0 (none at all)	7 days (everyday)	1 to 3 times	3 hours per day	Less than 1 hour per day		1 - 2 days	0 times (not at all)
Covid	8 hours	Between 10pm and 12am	0 hours	6 days	5 days	4 to 6 times	4 to 6 times	1-2 cups	7 days (everyday)	1 to 3 times	2 hours per day	3 hours per day		0 days (not at all)	0 times (not at all)
Covid	6 hours	Between 10pm and 12am	0 hours	0 days (not at all)	0 days (not at all)	4 to 6 times	4 to 6 times	0 (none at all)	4 days	0 times (not at all)	5 hours or more per day	5 or more hours per day		0 days (not at all)	0 times (not at all)
Covid	9 hours	Between 12am and 2am	0 hours	0 days (not at all)	0 days (not at all)	1 to 3 times	11 times or more	1-2 cups	0 days (not at all)	1 to 3 times	4 hours per day	2 hours per day	1 day	1 - 2 days	0 times (not at all)
Covid	10 or more hours	Between 12am and 2am	0 hours	0 days (not at all)	0 days (not at all)	1 to 3 times	11 times or more	1-2 cups	1 day	1 to 3 times	3 hours per day	Not at all		1 - 2 days	0 times (not at all)
Covid	9 hours	Between 10pm and 12am	0 hours	4 days	0 days (not at all)	7 to 10 times	4 to 6 times	1-2 cups	7 days (everyday)	1 to 3 times	5 hours or more per day	4 hours per day		0 days (not at all)	0 times (not at all)
Covid	5 hours	Between 12am and 2am	0 hours	3 days	0 days (not at all)	1 to 3 times	7 to 10 times	0 (none at all)	7 days (everyday)	1 to 3 times	2 hours per day	3 hours per day		0 days (not at all)	0 times (not at all)
Covid	6 hours	Between 12am and 2am	0 hours	0 days (not at all)	0 days (not at all)	1 to 3 times	7 to 10 times	1-2 cups	1 day	1 to 3 times	5 hours or more per day	5 or more hours per day		0 days (not at all)	0 times (not at all)
Covid	4 hours or less	Between 12am and 2am	0 hours	3 days	3 days	4 to 6 times	1 to 3 times	3-4 cups	0 days (not at all)	1 to 3 times	3 hours per day	2 hours per day		0 days (not at all)	0 times (not at all)
Covid	7 hours	Between 12am and 2am	0 hours	1 day	1 day	4 to 6 times	1 to 3 times	3-4 cups	6 days	1 to 3 times	3 hours per day	5 or more hours per day		1 - 2 days	0 times (not at all)
Covid	7 hours	Between 10pm and 12am	0 hours	7 days	5 days	4 to 6 times	1 to 3 times	1-2 cups	7 days (everyday)	1 to 3 times	5 hours or more per day	4 hours per day		0 days (not at all)	2 days
Covid	7 hours	Between 10pm and 12am	0 hours	6 days	6 days	11 times or more	7 to 10 times	more than 7 cups	7 days (everyday)	0 times (not at all)	5 hours or more per day	4 hours per day	0 days (not at all)	1 - 2 days	0 times (not at all)
Covid	9 hours	Between 10pm and 12am	0 hours	0 days (not at all)	0 days (not at all)	4 to 6 times	1 to 3 times	1-2 cups	7 days (everyday)	1 to 3 times	1 hour per day	5 or more hours per day		0 days (not at all)	0 times (not at all)
Covid	7 hours	Between 10pm and 12am	0 hours	4 days	0 days (not at all)	7 to 10 times	4 to 6 times	1-2 cups	7 days (everyday)	0 times (not at all)	3 hours per day	3 hours per day		0 days (not at all)	0 times (not at all)
Covid	5 hours	After 2am	0 hours	7 days	3 days	11 times or more	11 times or more	1-2 cups	3 days	1 to 3 times	Not at all	Not at all	0 days (not at all)	0 days (not at all)	0 times (not at all)
Covid	7 hours	Between 12am and 2am	0 hours	0 days (not at all)	0 days (not at all)	0 times (not at all)	1 to 3 times	0 (none at all)	5 days	1 to 3 times	4 hours per day	3 hours per day		0 days (not at all)	0 times (not at all)
Covid	8 hours	After 2am	0 hours	5 days	0 days (not at all)	1 to 3 times	1 to 3 times	0 (none at all)	7 days (everyday)	0 times (not at all)	3 hours per day	3 hours per day		0 days (not at all)	0 times (not at all)
Covid	6 hours	After 2am	0 hours	0 days (not at all)	0 days (not at all)	1 to 3 times	1 to 3 times	0 (none at all)	3 days	1 to 3 times	5 hours or more per day	5 or more hours per day	0 days (not at all)	0 days (not at all)	0 times (not at all)
Covid	8 hours	Between 12am and 2am	0 hours	2 days	2 days	4 to 6 times	4 to 6 times	3-4 cups	4 days	0 times (not at all)	3 hours per day	1 hour per day		3 - 5 days	0 times (not at all)
Covid	5 hours	After 2am	0 hours	3 days	0 days (not at all)	1 to 3 times	4 to 6 times	0 (none at all)	0 days (not at all)	0 times (not at all)	5 hours or more per day	4 hours per day		0 days (not at all)	0 times (not at all)
Covid	7 hours	Between 10pm and 12am	0 hours	2 days	0 days (not at all)	1 to 3 times	1 to 3 times	0 (none at all)	5 days	1 to 3 times	1 hour per day	2 hours per day		6 - 9 days	0 times (not at all)
Covid	6 hours	After 2am	0 hours	2 days	2 days	1 to 3 times	1 to 3 times	3-4 cups	2 days	7 to 10 times	3 hours per day	5 or more hours per day	0 days (not at all)	6 - 9 days	0 times (not at all)
Covid	7 hours	Between 10pm and 12am	0 hours	7 days	7 days	11 times or more	7 to 10 times	0 (none at all)	7 days (everyday)	0 times (not at all)	Less than 1 hour per day	Not at all		3 - 5 days	0 times (not at all)
Covid	6 hours	After 2am	0 hours	0 days (not at all)	0 days (not at all)	1 to 3 times	7 to 10 times	1-2 cups	1 day	1 to 3 times	5 hours or more per day	5 or more hours per day	7 days (everyday)	1 - 2 days	0 times (not at all)
Covid	7 hours	Between 12am and 2am	0 hours	2 days	2 days	1 to 3 times	4 to 6 times	0 (none at all)	0 days (not at all)	1 to 3 times	2 hours per day	1 hour per day	7 days (everyday)	20 - 29 days	5 days
Covid	7 hours	After 2am	0 hours	3 days	0 days (not at all)	11 times or more	7 to 10 times	5-6 cups	2 days	4 to 6 times	5 hours or more per day	3 hours per day		10 - 19 days	0 times (not at all)
Covid	8 hours	Between 10pm and 12am	0 hours	4 days	0 days (not at all)	1 to 3 times	1 to 3 times	0 (none at all)	7 days (everyday)	1 to 3 times	5 hours or more per day	Not at all	0 days (not at all)	0 days (not at all)	0 times (not at all)
Covid	8 hours	After 2am	0 hours	2 days	2 days	4 to 6 times	0 times (not at all)	0 (none at all)	0 days (not at all)	7 to 10 times	5 hours or more per day	5 or more hours per day		0 days (not at all)	0 times (not at all)
Covid	5 hours	After 2am	0 hours	0 days (not at all)	0 days (not at all)	7 to 10 times	0 times (not at all)	1-2 cups	0 days (not at all)	7 to 10 times	4 hours per day	2 hours per day		0 days (not at all)	0 times (not at all)
Covid	8 hours	Between 12am and 2am	0 hours	1 day	0 days (not at all)	4 to 6 times	4 to 6 times	0 (none at all)	0 days (not at all)	1 to 3 times	1 hour per day	5 or more hours per day	0 days (not at all)	0 days (not at all)	0 times (not at all)
Covid	9 hours	Between 10pm and 12am	0 hours	2 days	2 days	7 to 10 times	7 to 10 times	1-2 cups	0 days (not at all)	1 to 3 times	2 hours per day	4 hours per day		0 days (not at all)	0 times (not at all)
Covid	8 hours	Between 10pm and 12am	0 hours	2 days	3 days	1 to 3 times	1 to 3 times	5-6 cups	4 days	4 to 6 times	4 hours per day	1 hour per day	7 days (everyday)	1 - 2 days	7 days (everyday)
Covid	7 hours	Between 12am and 2am	0 hours	2 days	0 days (not at all)	0 times (not at all)	0 times (not at all)	more than 7 cups	2 days	1 to 3 times	5 hours or more per day	2 hours per day		1 - 2 days	1 day
Covid	7 hours	Between 10pm and 12am	0 hours	7 days	6 days	11 times or more	11 times or more	0 (none at all)	7 days (everyday)	0 times (not at all)	5 hours or more per day	Not at all		0 days (not at all)	0 times (not at all)
Covid	10 or more hours	Between 12am and 2am	0 hours	2 days	0 days (not at all)	7 to 10 times	4 to 6 times	0 (none at all)	2 days	1 to 3 times	5 hours or more per day	4 hours per day	0 days (not at all)	20 - 29 days	0 times (not at all)
Covid	8 hours	Between 10pm and 12am	0 hours	3 days	3 days	11 times or more	7 to 10 times	1-2 cups	7 days (everyday)	0 times (not at all)	5 hours or more per day	3 hours per day		0 days (not at all)	0 times (not at all)
Covid	6 hours	Between 12am and 2am	0 hours	6 days	4 days	1 to 3 times	0 times (not at all)	0 (none at all)	3 days	0 times (not at all)	5 hours or more per day	5 or more hours per day	4 days	3 - 5 days	4 days
Covid	10 or more hours	After 2am	0 hours	0 days (not at all)	1 day	1 to 3 times	1 to 3 times	1-2 cups	0 days (not at all)	7 to 10 times	5 hours or more per day	Not at all	1 day	0 days (not at all)	0 times (not at all)
Covid	8 hours	Between 12am and 2am	0 hours	5 days	6 days	11 times or more	4 to 6 times	1-2 cups	7 days (everyday)	4 to 6 times	5 hours or more per day	5 or more hours per day	0 days (not at all)	3 - 5 days	1 day
Covid	8 hours	Between 12am and 2am	0 hours	0 days (not at all)	0 days (not at all)	1 to 3 times	1 to 3 times	0 (none at all)	7 days (everyday)	1 to 3 times	4 hours per day	4 hours per day		0 days (not at all)	0 times (not at all)
Covid	8 hours	Between 8pm and 10pm	0 hours	0 days (not at all)	0 days (not at all)	0 times (not at all)	1 to 3 times	0 (none at all)	7 days (everyday)	0 times (not at all)	Less than 1 hour per day	Not at all		0 days (not at all)	0 times (not at all)
Covid	10 or more hours	Between 10pm and 12am	0 hours	1 day	0 days (not at all)	1 to 3 times	1 to 3 times	0 (none at all)	3 days	1 to 3 times	5 hours or more per day	5 or more hours per day		0 days (not at all)	6 days
Covid	8 hours	Between 10pm and 12am	0 hours	1 day	0 days (not at all)	0 times (not at all)	4 to 6 times	0 (none at all)	7 days (everyday)	1 to 3 times	1 hour per day	1 hour per day		0 days (not at all)	0 times (not at all)
Covid	6 hours	Between 12am and 2am	0 hours	6 days	6 days	1 to 3 times	0 times (not at all)	1-2 cups	4 days	1 to 3 times	5 hours or more per day	3 hours per day		6 - 9 days	0 times (not at all)
Covid	7 hours	Between 12am and 2am	0 hours	4 days	2 days	1 to 3 times	1 to 3 times	0 (none at all)	7 days (everyday)	0 times (not at all)	4 hours per day	4 hours per day		1 - 2 days	6 days
Covid	4 hours or less	After 2am	0 hours	1 day	1 day	1 to 3 times	1 to 3 times	0 (none at all)	2 days	1 to 3 times	2 hours per day	2 hours per day		0 days (not at all)	0 times (not at all)
Covid	9 hours	Between 12am and 2am	0 hours	1 day	1 day	4 to 6 times	4 to 6 times	1-2 cups	7 days (everyday)	1 to 3 times	4 hours per day	2 hours per day		0 days (not at all)	0 times (not at all)
Covid	7 hours	Between 10pm and 12am	0 hours	4 days	3 days	7 to 10 times	7 to 10 times	1-2 cups	7 days (everyday)	0 times (not at all)	5 hours or more per day	3 hours per day		1 - 2 days	3 days
Covid	8 hours	Between 10pm and 12am	0 hours	2 days	3 days	4 to 6 times	4 to 6 times	1-2 cups	7 days (everyday)	1 to 3 times	5 hours or more per day	4 hours per day	0 days (not at all)	1 - 2 days	0 times (not at all)
Covid	6 hours	Between 12am and 2am	0 hours	1 day	1 day	4 to 6 times	4 to 6 times	0 (none at all)	3 days	0 times (not at all)	5 hours or more per day	4 hours per day		3 - 5 days	0 times (not at all)
Covid	5 hours	Between 12am and 2am	0 hours	7 days	0 days (not at all)	4 to 6 times	11 times or more	0 (none at all)	3 days	0 times (not at all)	Not at all	1 hour per day		0 days (not at all)	0 times (not at all)
Covid	4 hours or less	After 2am	0 hours	3 days	3 days	7 to 10 times	4 to 6 times	1-2 cups	0 days (not at all)	0 times (not at all)	4 hours per day	3 hours per day		3 - 5 days	0 times (not at all)
Covid	7 hours	Between 10pm and 12am	0 hours	5 days	4 days	0 times (not at all)	0 times (not at all)	0 (none at all)	7 days (everyday)	1 to 3 times	2 hours per day	1 hour per day		3 - 5 days	0 times (not at all)
Covid	4 hours or less	After 2am	0 hours	2 days	0 days (not at all)	1 to 3 times	1 to 3 times	0 (none at all)	2 days	1 to 3 times	5 hours or more per day	5 or more hours per day		10 - 19 days	0 times (not at all)
Covid	8 hours	After 2am	0 hours	1 day	0 days (not at all)	1 to 3 times	1 to 3 times	0 (none at all)	4 days	1 to 3 times	2 hours per day	2 hours per day	7 days (everyday)	10 - 19 days	2 days
Covid	9 hours	Between 10pm and 12am	0 hours	7 days	5 days	1 to 3 times	4 to 6 times	3-4 cups	7 days (everyday)	1 to 3 times	3 hours per day	Less than 1 hour per day		3 - 5 days	0 times (not at all)
Covid	8 hours	Between 10pm and 12am	0 hours	1 day	0 days (not at all)	1 to 3 times	0 times (not at all)	0 (none at all)	3 days	0 times (not at all)	5 hours or more per day	5 or more hours per day		0 days (not at all)	0 times (not at all)
Covid	7 hours	Between 10pm and 12am	0 hours	3 days	4 days	1 to 3 times	7 to 10 times	0 (none at all)	5 days	1 to 3 times	1 hour per day	3 hours per day		1 - 2 days	0 times (not at all)
Covid	7 hours	Between 10pm and 12am	0 hours	5 days	4 days	4 to 6 times	0 times (not at all)	0 (none at all)	2 days	1 to 3 times	3 hours per day	Less than 1 hour per day		10 - 19 days	0 times (not at all)
Covid	7 hours	Between 10pm and 12am	0 hours	4 days	4 days	4 to 6 times	4 to 6 times	3-4 cups	7 days (everyday)	1 to 3 times	2 hours per day	2 hours per day		1 - 2 days	0 times (not at all)
Covid	7 hours	Between 10pm and 12am	0 hours	2 days	0 days (not at all)	4 to 6 times	4 to 6 times	0 (none at all)	3 days	0 times (not at all)	2 hours per day	4 hours per day		1 - 2 days	0 times (not at all)
Covid	5 hours	After 2am	0 hours	4 days	1 day	7 to 10 times	11 times or more	0 (none at all)	4 days	1 to 3 times	5 hours or more per day	5 or more hours per day		3 - 5 days	0 times (not at all)
Covid	8 hours	Between 8pm and 10pm	0 hours	5 days	5 days	4 to 6 times	0 times (not at all)	3-4 cups	7 days (everyday)	4 to 6 times	3 hours per day	Less than 1 hour per day		6 - 9 days	0 times (not at all)
Covid	7 hours	Between 10pm and 12am	0 hours	2 days	0 days (not at all)	1 to 3 times	1 to 3 times	5-6 cups	5 days	1 to 3 times	5 hours or more per day	4 hours per day		1 - 2 days	0 times (not at all)
Covid	7 hours	Between 10pm and 12am	0 hours	2 days	0 days (not at all)	1 to 3 times	4 to 6 times	1-2 cups	7 days (everyday)	1 to 3 times	4 hours per day	Not at all		1 - 2 days	0 times (not at all)
Covid	8 hours	Between 12am and 2am	0 hours	1 day	1 day	4 to 6 times	1 to 3 times	1-2 cups	5 days	0 times (not at all)	3 hours per day	3 hours per day	2 days	10 - 19 days	7 days (everyday)
Covid	4 hours or less	Between 12am and 2am	0 hours	0 days (not at all)	0 days (not at all)	1 to 3 times	1 to 3 times	0 (none at all)	0 days (not at all)	1 to 3 times	Less than 1 hour per day	Not at all		1 - 2 days	0 times (not at all)
Covid	9 hours	Between 12am and 2am	0 hours	0 days (not at all)	0 days (not at all)	4 to 6 times	1 to 3 times	0 (none at all)	5 days	0 times (not at all)	4 hours per day	Less than 1 hour per day		0 days (not at all)	0 times (not at all)
Covid	7 hours	Between 12am and 2am	0 hours	3 days	0 days (not at all)	4 to 6 times	4 to 6 times	3-4 cups	6 days	1 to 3 times	5 hours or more per day	2 hours per day	0 days (not at all)	10 - 19 days	0 times (not at all)
Covid	8 hours	Between 12am and 2am	0 hours	4 days	4 days	0 times (not at all)	0 times (not at all)	0 (none at all)	0 days (not at all)	1 to 3 times	1 hour per day	5 or more hours per day		1 - 2 days	0 times (not at all)
Covid	10 or more hours	Between 8pm and 10pm	0 hours	2 days	1 day	1 to 3 times	1 to 3 times	5-6 cups	3 days	1 to 3 times	4 hours per day	4 hours per day	7 days (everyday)	0 days (not at all)	1 day
Covid	4 hours or less	After 2am	0 hours	3 days	0 days (not at all)	1 to 3 times	1 to 3 times	0 (none at all)	1 day	1 to 3 times	2 hours per day	3 hours per day		0 days (not at all)	0 times (not at all)
Covid	7 hours	Between 12am and 2am	0 hours	2 days	0 days (not at all)	1 to 3 times	1 to 3 times	0 (none at all)	7 days (everyday)	0 times (not at all)	Less than 1 hour per day	5 or more hours per day		0 days (not at all)	0 times (not at all)
Covid	5 hours	Between 10pm and 12am	0 hours	0 days (not at all)	0 days (not at all)	4 to 6 times	0 times (not at all)	1-2 cups	0 days (not at all)	4 to 6 times	5 hours or more per day	3 hours per day	0 days (not at all)	0 days (not at all)	0 times (not at all)
Covid	8 hours	Between 10pm and 12am	0 hours	1 day	0 days (not at all)	1 to 3 times	0 times (not at all)	3-4 cups	2 days	7 to 10 times	5 hours or more per day	3 hours per day	7 days (everyday)	3 - 5 days	0 times (not at all)
Covid	5 hours	Between 10pm and 12am	0 hours	0 days (not at all)	4 days	11 times or more	11 times or more	1-2 cups	7 days (everyday)	0 times (not at all)	3 hours per day	1 hour per day	7 days (everyday)	0 days (not at all)	0 times (not at all)
Covid	5 hours	Between 12am and 2am	0 hours	2 days	2 days	4 to 6 times	1 to 3 times	0 (none at all)	0 days (not at all)	1 to 3 times	5 hours or more per day	2 hours per day		1 - 2 days	0 times (not at all)
Covid	4 hours or less	Between 10pm and 12am	0 hours	0 days (not at all)	0 days (not at all)	1 to 3 times	0 times (not at all)	more than 7 cups	0 days (not at all)	1 to 3 times	2 hours per day	5 or more hours per day	2 days	10 - 19 days	2 days
Covid	7 hours	Between 10pm and 12am	0 hours	7 days	5 days	7 to 10 times	7 to 10 times	0 (none at all)	7 days (everyday)	1 to 3 times	4 hours per day	1 hour per day		0 days (not at all)	0 times (not at all)
Covid	5 hours	Between 12am and 2am	0 hours	0 days (not at all)	0 days (not at all)	1 to 3 times	1 to 3 times	1-2 cups	2 days	1 to 3 times	5 hours or more per day	5 or more hours per day		1 - 2 days	0 times (not at all)
Covid	7 hours	Between 12am and 2am	0 hours	2 days	1 day	4 to 6 times	4 to 6 times	more than 7 cups	3 days	1 to 3 times	2 hours per day	Not at all		3 - 5 days	0 times (not at all)
Covid	8 hours	After 2am	0 hours	4 days	4 days	1 to 3 times	4 to 6 times	1-2 cups	7 days (everyday)	1 to 3 times	5 hours or more per day	3 hours per day		3 - 5 days	0 times (not at all)
Covid	7 hours	After 2am	0 hours	5 days	3 days	4 to 6 times	7 to 10 times	0 (none at all)	6 days	4 to 6 times	3 hours per day	2 hours per day		3 - 5 days	0 times (not at all)
Covid	8 hours	Between 12am and 2am	0 hours	5 days	3 days	11 times or more	11 times or more	0 (none at all)	5 days	0 times (not at all)	3 hours per day	Not at all		0 days (not at all)	0 times (not at all)
Covid	5 hours	Between 8pm and 10pm	0 hours	4 days	2 days	11 times or more	11 times or more	more than 7 cups	7 days (everyday)	0 times (not at all)	4 hours per day	Not at all		0 days (not at all)	0 times (not at all)
Covid	6 hours	Between 10pm and 12am	0 hours	4 days	4 days	11 times or more	11 times or more	3-4 cups	7 days (everyday)	0 times (not at all)	Less than 1 hour per day	Not at all		0 days (not at all)	7 days (everyday)
Covid	8 hours	Between 10pm and 12am	0 hours	2 days	0 days (not at all)	7 to 10 times	1 to 3 times	1-2 cups	7 days (everyday)	0 times (not at all)	2 hours per day	5 or more hours per day	0 days (not at all)	0 days (not at all)	0 times (not at all)
Covid	5 hours	Between 10pm and 12am	0 hours	5 days	4 days	11 times or more	11 times or more	1-2 cups	7 days (everyday)	0 times (not at all)	2 hours per day	Not at all	0 days (not at all)	0 days (not at all)	0 times (not at all)
Covid	6 hours	Between 12am and 2am	0 hours	4 days	0 days (not at all)	4 to 6 times	1 to 3 times	0 (none at all)	0 days (not at all)	4 to 6 times	5 hours or more per day	5 or more hours per day		0 days (not at all)	0 times (not at all)
Covid	8 hours	Between 8pm and 10pm	0 hours	5 days	0 days (not at all)	11 times or more	1 to 3 times	1-2 cups	7 days (everyday)	1 to 3 times	Less than 1 hour per day	Not at all		20 - 29 days	0 times (not at all)
Covid	6 hours	Between 12am and 2am	0 hours	0 days (not at all)	0 days (not at all)	7 to 10 times	4 to 6 times	3-4 cups	0 days (not at all)	0 times (not at all)	1 hour per day	1 hour per day		1 - 2 days	0 times (not at all)
Covid	5 hours	Between 12am and 2am	0 hours	3 days	3 days	7 to 10 times	1 to 3 times	5-6 cups	3 days	1 to 3 times	3 hours per day	Less than 1 hour per day		0 days (not at all)	0 times (not at all)
Covid	6 hours	Between 10pm and 12am	0 hours	7 days	4 days	7 to 10 times	4 to 6 times	1-2 cups	5 days	1 to 3 times	2 hours per day	Not at all		1 - 2 days	0 times (not at all)
Covid	5 hours	After 2am	0 hours	5 days	4 days	4 to 6 times	1 to 3 times	0 (none at all)	2 days	0 times (not at all)	3 hours per day	4 hours per day		6 - 9 days	0 times (not at all)
Covid	6 hours	After 2am	0 hours	0 days (not at all)	0 days (not at all)	0 times (not at all)	1 to 3 times	0 (none at all)	2 days	0 times (not at all)	1 hour per day	5 or more hours per day		0 days (not at all)	0 times (not at all)
Covid	6 hours	After 2am	0 hours	2 days	0 days (not at all)	1 to 3 times	1 to 3 times	0 (none at all)	0 days (not at all)	1 to 3 times	1 hour per day	2 hours per day		0 days (not at all)	0 times (not at all)
Covid	5 hours	Between 12am and 2am	0 hours	2 days	0 days (not at all)	4 to 6 times	1 to 3 times	1-2 cups	2 days	1 to 3 times	5 hours or more per day	2 hours per day	0 days (not at all)	1 - 2 days	0 times (not at all)
Covid	5 hours	Between 12am and 2am	0 hours	4 days	0 days (not at all)	7 to 10 times	1 to 3 times	1-2 cups	0 days (not at all)	7 to 10 times	5 hours or more per day	3 hours per day	7 days (everyday)	0 days (not at all)	7 days (everyday)
Covid	8 hours	Between 8pm and 10pm	0 hours	1 day	5 days	4 to 6 times	7 to 10 times	0 (none at all)	7 days (everyday)	0 times (not at all)	5 hours or more per day	Less than 1 hour per day		0 days (not at all)	0 times (not at all)
Covid	5 hours	After 2am	0 hours	0 days (not at all)	0 days (not at all)	4 to 6 times	7 to 10 times	3-4 cups	7 days (everyday)	1 to 3 times	3 hours per day	3 hours per day	1 day	1 - 2 days	0 times (not at all)
Covid	7 hours	Between 10pm and 12am	0 hours	2 days	0 days (not at all)	4 to 6 times	1 to 3 times	3-4 cups	3 days	1 to 3 times	3 hours per day	Less than 1 hour per day	0 days (not at all)	1 - 2 days	0 times (not at all)
Covid	7 hours	Between 12am and 2am	0 hours	3 days	2 days	7 to 10 times	7 to 10 times	more than 7 cups	5 days	1 to 3 times	3 hours per day	3 hours per day		1 - 2 days	0 times (not at all)
Covid	8 hours	Between 12am and 2am	0 hours	3 days	3 days	1 to 3 times	1 to 3 times	0 (none at all)	3 days		Less than 1 hour per day	1 hour per day		0 days (not at all)	0 times (not at all)
Covid	6 hours	After 2am	0 hours	7 days	0 days (not at all)	1 to 3 times	4 to 6 times	1-2 cups	5 days	7 to 10 times	Less than 1 hour per day	5 or more hours per day	0 days (not at all)	0 days (not at all)	0 times (not at all)
Covid	8 hours	Between 10pm and 12am	0 hours	2 days	0 days (not at all)	7 to 10 times	4 to 6 times	1-2 cups	5 days	1 to 3 times	4 hours per day	Not at all	7 days (everyday)	3 - 5 days	6 days
Covid	7 hours	Between 12am and 2am	0 hours	4 days	4 days	1 to 3 times	4 to 6 times	0 (none at all)	7 days (everyday)	1 to 3 times	2 hours per day	2 hours per day		0 days (not at all)	0 times (not at all)
Covid	8 hours	After 2am	0 hours	5 days	5 days	4 to 6 times	7 to 10 times	0 (none at all)	7 days (everyday)	0 times (not at all)	5 hours or more per day	5 or more hours per day		0 days (not at all)	0 times (not at all)
Covid	6 hours	After 2am	0 hours	2 days	1 day	4 to 6 times	4 to 6 times	3-4 cups	7 days (everyday)	1 to 3 times	5 hours or more per day	4 hours per day	0 days (not at all)	0 days (not at all)	0 times (not at all)
Covid	7 hours	Between 12am and 2am	0 hours	3 days	2 days	7 to 10 times	11 times or more	1-2 cups	1 day	1 to 3 times	1 hour per day	4 hours per day		1 - 2 days	0 times (not at all)
Covid	8 hours	Between 10pm and 12am	0 hours	5 days	5 days	7 to 10 times	7 to 10 times	1-2 cups	5 days	1 to 3 times	5 hours or more per day	3 hours per day		3 - 5 days	0 times (not at all)
Covid	8 hours	Between 12am and 2am	0 hours	0 days (not at all)	0 days (not at all)	4 to 6 times	4 to 6 times	0 (none at all)	0 days (not at all)	1 to 3 times	5 hours or more per day	5 or more hours per day	7 days (everyday)	0 days (not at all)	7 days (everyday)
Covid	9 hours	Between 8pm and 10pm	0 hours	1 day	1 day	1 to 3 times	1 to 3 times	1-2 cups	2 days	1 to 3 times	5 hours or more per day	5 or more hours per day		0 days (not at all)	0 times (not at all)
Covid	6 hours	Between 8pm and 10pm	0 hours	3 days	2 days	1 to 3 times	1 to 3 times	1-2 cups	3 days	0 times (not at all)	3 hours per day	2 hours per day	0 days (not at all)	6 - 9 days	3 days
Covid	8 hours	Between 10pm and 12am	0 hours	7 days	0 days (not at all)	7 to 10 times	4 to 6 times	3-4 cups	7 days (everyday)	0 times (not at all)	2 hours per day	1 hour per day	7 days (everyday)	6 - 9 days	7 days (everyday)
Covid	6 hours	Between 12am and 2am	0 hours	4 days	0 days (not at all)	11 times or more	1 to 3 times	0 (none at all)	0 days (not at all)	1 to 3 times	3 hours per day	Not at all		0 days (not at all)	0 times (not at all)
Covid	6 hours	After 2am	0 hours	1 day	0 days (not at all)	1 to 3 times	1 to 3 times	0 (none at all)	0 days (not at all)	1 to 3 times	5 hours or more per day	5 or more hours per day		0 days (not at all)	7 days (everyday)
Covid	8 hours	Between 12am and 2am	0 hours	0 days (not at all)	3 days	1 to 3 times	1 to 3 times	0 (none at all)	2 days	1 to 3 times	4 hours per day	5 or more hours per day	0 days (not at all)	3 - 5 days	1 day
Covid	7 hours	Between 12am and 2am	0 hours	0 days (not at all)	0 days (not at all)	7 to 10 times	1 to 3 times	0 (none at all)	7 days (everyday)	1 to 3 times	3 hours per day	1 hour per day	7 days (everyday)	1 - 2 days	0 times (not at all)
Covid	8 hours	Between 12am and 2am	0 hours	2 days	0 days (not at all)	1 to 3 times	7 to 10 times	0 (none at all)	7 days (everyday)	4 to 6 times	5 hours or more per day	5 or more hours per day		0 days (not at all)	0 times (not at all)
Covid	5 hours	Between 12am and 2am	0 hours	3 days	2 days	7 to 10 times	4 to 6 times	1-2 cups	0 days (not at all)	0 times (not at all)	3 hours per day	1 hour per day		6 - 9 days	7 days (everyday)
Covid	7 hours	Between 12am and 2am	0 hours	3 days	3 days	11 times or more	4 to 6 times	3-4 cups	7 days (everyday)	0 times (not at all)	1 hour per day	Less than 1 hour per day	7 days (everyday)	6 - 9 days	0 times (not at all)
Covid	8 hours	Between 10pm and 12am		3 days	3 days	7 to 10 times	4 to 6 times	0 (none at all)	7 days (everyday)	0 times (not at all)	5 hours or more per day	5 or more hours per day		0 days (not at all)	0 times (not at all)
Pre-Covid	7 hours	Between 12am and 2am		1 day	1 day	1 to 3 times	1 to 3 times	0 (none at all)	2 days	4 to 6 times	3 hours per day	Less than 1 hour per day	0 days (not at all)	0 days (not at all)	0 times (not at all)
Pre-Covid	6 hours	Between 10pm and 12am	20-30 hours	3 days	3 days	1 to 3 times	0 times (not at all)	1-2 cups	2 days	1 to 3 times	2 hours per day	1 hour per day		1 or 2 days	0 times (not at all)
Pre-Covid	8 hours	After 2am	20-30 hours	1 day	0 days (not at all)	1 to 3 times	0 times (not at all)	0 (none at all)	0 days (not at all)	7 to 10 times	1 hour per day	3 hours per day		0 days (not at all)	0 times (not at all)
Pre-Covid	8 hours	Between 10pm and 12am	10-20 hours	7 days	1 day	4 to 6 times	1 to 3 times	1-2 cups	4 days	4 to 6 times	4 hours per day	5 or more hours per day		6 to 9 days	0 times (not at all)
Pre-Covid	5 hours	Between 10pm and 12am	Over 40 hours	7 days	1 day	1 to 3 times	0 times (not at all)	1-2 cups	3 days	1 to 3 times	4 hours per day	Not at all		1 or 2 days	0 times (not at all)
Pre-Covid	6 hours	Between 10pm and 12am	30-40 hours	0 days (not at all)	0 days (not at all)	7 to 11 times	0 times (not at all)	0 (none at all)	7 days (everyday)	1 to 3 times	2 hours per day	1 hour per day	0 days (not at all)	0 days (not at all)	0 times (not at all)
Pre-Covid	8 hours	Between 8pm and 10pm	10-20 hours	4 days	3 days	7 to 11 times	1 to 3 times	1-2 cups	3 days	0 times (not at all)	3 hours per day	2 hours per day		10 to 19 days	0 times (not at all)
Pre-Covid	4 hours or less	Between 12am and 2am	20-30 hours	3 days	3 days	1 to 3 times	4 to 6 times	0 (none at all)	4 days	1 to 3 times	Less than 1 hour per day	Less than 1 hour per day		10 to 19 days	2 days
Pre-Covid	7 hours	Before 8pm	Under 5 hours	4 days	4 days	11 times or more	1 to 3 times	1-2 cups	2 days	1 to 3 times	4 hours per day	2 hours per day
Pre-Covid	6 hours	Between 12am and 2am	Under 5 hours	2 days	0 days (not at all)	1 to 3 times	1 to 3 times	0 (none at all)	1 day	4 to 6 times	2 hours per day	2 hours per day	0 days (not at all)	0 days (not at all)
Pre-Covid	7 hours	Between 12am and 2am	5-10 hours	3 days	2 days	4 to 6 times	11 times or more	0 (none at all)	3 days	1 to 3 times	3 hours per day	Less than 1 hour per day
Pre-Covid	4 hours or less	Between 10pm and 12am	20-30 hours	2 days	3 days	4 to 6 times	11 times or more	1-2 cups	4 days	1 to 3 times	4 hours per day	5 or more hours per day		1 or 2 days	0 times (not at all)
Pre-Covid	8 hours	Between 12am and 2am	10-20 hours	3 days	4 days	11 times or more	11 times or more	0 (none at all)	7 days (everyday)	0 times (not at all)	2 hours per day	3 hours per day		0 days (not at all)	0 times (not at all)
Pre-Covid	7 hours	Between 10pm and 12am	10-20 hours	2 days	0 days (not at all)	1 to 3 times	11 times or more	0 (none at all)	7 days (everyday)	1 to 3 times	5 hours or more per day	2 hours per day		0 days (not at all)
Pre-Covid	5 hours	Between 12am and 2am	30-40 hours	3 days	0 days (not at all)	1 to 3 times	4 to 6 times	1-2 cups	4 days	4 to 6 times	3 hours per day	2 hours per day	1 day	6 to 9 days	7 days (everyday)
Pre-Covid	6 hours	Between 10pm and 12am	10-20 hours	5 days	5 days	4 to 6 times	4 to 6 times	3-4 cups	7 days (everyday)	1 to 3 times	1 hour per day	Not at all	2 days	1 or 2 days	0 times (not at all)
Pre-Covid	7 hours	Between 12am and 2am	10-20 hours	2 days	0 days (not at all)	1 to 3 times	0 times (not at all)	0 (none at all)	7 days (everyday)	1 to 3 times	3 hours per day	1 hour per day		1 or 2 days
Pre-Covid	4 hours or less	Between 12am and 2am	Over 40 hours	5 days	3 days	7 to 11 times	7 to 10 times	3-4 cups	3 days	1 to 3 times	2 hours per day	Less than 1 hour per day		6 to 9 days
Pre-Covid	6 hours	Between 10pm and 12am	10-20 hours	3 days	1 day	7 to 11 times	1 to 3 times	0 (none at all)	7 days (everyday)	0 times (not at all)	4 hours per day	1 hour per day		3 to 5 days
Pre-Covid	9 hours	After 2am	5-10 hours	1 day	0 days (not at all)	1 to 3 times	1 to 3 times	0 (none at all)	0 days (not at all)	4 to 6 times	3 hours per day	Not at all		1 or 2 days
Pre-Covid	6 hours	Between 12am and 2am	5-10 hours	0 days (not at all)	0 days (not at all)	0 times (not at all)	1 to 3 times	0 (none at all)	4 days	1 to 3 times	4 hours per day	2 hours per day		0 days (not at all)
Pre-Covid	8 hours	Between 10pm and 12am	10-20 hours	3 days	3 days	4 to 6 times	4 to 6 times	1-2 cups	7 days (everyday)	1 to 3 times	3 hours per day	3 hours per day	0 days (not at all)	6 to 9 days	2 days
Pre-Covid	8 hours	Between 10pm and 12am	10-20 hours	7 days	1 day	7 to 11 times	4 to 6 times	0 (none at all)	7 days (everyday)	0 times (not at all)	4 hours per day	2 hours per day
Pre-Covid	5 hours	Between 12am and 2am	5-10 hours	3 days	3 days	4 to 6 times	4 to 6 times	1-2 cups	5 days	1 to 3 times	2 hours per day	1 hour per day		10 to 19 days	0 times (not at all)
Pre-Covid	8 hours	Between 12am and 2am	10-20 hours	1 day	1 day	4 to 6 times	7 to 10 times	1-2 cups	7 days (everyday)	0 times (not at all)	1 hour per day	Less than 1 hour per day		3 to 5 days	0 times (not at all)
Pre-Covid	9 hours	Between 10pm and 12am	10-20 hours	2 days	0 days (not at all)	1 to 3 times	1 to 3 times	3-4 cups	7 days (everyday)	4 to 6 times	3 hours per day	3 hours per day	0 days (not at all)	0 days (not at all)
Pre-Covid	7 hours	Between 10pm and 12am	10-20 hours	5 days	3 days	4 to 6 times	7 to 10 times	0 (none at all)	7 days (everyday)	0 times (not at all)	3 hours per day	Not at all		3 to 5 days
Pre-Covid	7 hours	Between 10pm and 12am	10-20 hours	2 days	0 days (not at all)	4 to 6 times	4 to 6 times	1-2 cups	3 days	1 to 3 times	3 hours per day	1 hour per day		3 to 5 days
Pre-Covid	7 hours	Between 10pm and 12am	10-20 hours	1 day	1 day	1 to 3 times	4 to 6 times	0 (none at all)	7 days (everyday)	1 to 3 times	1 hour per day	2 hours per day		1 or 2 days	0 times (not at all)
Pre-Covid	4 hours or less	Between 12am and 2am	5-10 hours	2 days	1 day	7 to 11 times	4 to 6 times	1-2 cups	3 days	0 times (not at all)	1 hour per day	2 hours per day
Pre-Covid	9 hours	Between 10pm and 12am	10-20 hours	6 days	3 days	4 to 6 times	4 to 6 times	1-2 cups	3 days	1 to 3 times	1 hour per day	Not at all	0 days (not at all)	6 to 9 days
Pre-Covid	6 hours	Between 12am and 2am	10-20 hours	0 days (not at all)	1 day	1 to 3 times	0 times (not at all)	1-2 cups	0 days (not at all)	0 times (not at all)	5 hours or more per day	3 hours per day	1 day	0 days (not at all)	7 days (everyday)
Pre-Covid	6 hours	Between 12am and 2am	10-20 hours	2 days	1 day	7 to 11 times	1 to 3 times	1-2 cups	0 days (not at all)	1 to 3 times	5 hours or more per day	3 hours per day	0 days (not at all)	1 or 2 days	3 days
Pre-Covid	7 hours	Between 10pm and 12am	20-30 hours	5 days	2 days	7 to 11 times	4 to 6 times	1-2 cups	3 days	0 times (not at all)	3 hours per day	3 hours per day		0 days (not at all)
Pre-Covid	7 hours	Between 8pm and 10pm	10-20 hours	1 day	0 days (not at all)	4 to 6 times	4 to 6 times	3-4 cups	3 days	1 to 3 times	2 hours per day	2 hours per day		1 or 2 days	0 times (not at all)
Pre-Covid	6 hours	Between 12am and 2am	20-30 hours	3 days	1 day	7 to 11 times	7 to 10 times	1-2 cups	4 days	1 to 3 times	2 hours per day	Less than 1 hour per day		0 days (not at all)
Pre-Covid	5 hours	Between 10pm and 12am	10-20 hours	5 days	0 days (not at all)	1 to 3 times	7 to 10 times	more than 7 cups	7 days (everyday)	1 to 3 times	1 hour per day	1 hour per day	0 days (not at all)	0 days (not at all)	0 times (not at all)
Pre-Covid	8 hours	Between 12am and 2am	10-20 hours	4 days	0 days (not at all)	1 to 3 times	1 to 3 times	1-2 cups	7 days (everyday)	4 to 6 times	5 hours or more per day	2 hours per day
Pre-Covid	8 hours	Between 10pm and 12am	10-20 hours	3 days	0 days (not at all)	7 to 11 times	11 times or more	0 (none at all)	7 days (everyday)	1 to 3 times	Less than 1 hour per day	Less than 1 hour per day		1 or 2 days	7 days (everyday)
Pre-Covid	6 hours	Between 10pm and 12am	5-10 hours	0 days (not at all)	4 days	0 times (not at all)	4 to 6 times	0 (none at all)	7 days (everyday)	1 to 3 times	2 hours per day	5 or more hours per day
Pre-Covid	5 hours	Between 12am and 2am	10-20 hours	7 days	5 days	4 to 6 times	4 to 6 times	0 (none at all)	5 days	0 times (not at all)	Not at all	3 hours per day	0 days (not at all)	3 to 5 days	5 days
Pre-Covid	8 hours	Between 10pm and 12am	30-40 hours	0 days (not at all)	1 day	1 to 3 times	1 to 3 times	0 (none at all)	5 days	7 to 10 times	5 hours or more per day	2 hours per day
Pre-Covid	6 hours	Between 10pm and 12am	30-40 hours	1 day	0 days (not at all)	1 to 3 times	1 to 3 times	1-2 cups	3 days	1 to 3 times	3 hours per day	Not at all	0 days (not at all)	1 or 2 days
Pre-Covid	5 hours	After 2am	10-20 hours	3 days	3 days	11 times or more	7 to 10 times	0 (none at all)	2 days	4 to 6 times	5 hours or more per day	2 hours per day		0 days (not at all)
Pre-Covid	5 hours	Between 10pm and 12am	10-20 hours	3 days	0 days (not at all)	1 to 3 times	1 to 3 times	5-6 cups	5 days	4 to 6 times	1 hour per day	4 hours per day		3 to 5 days
Pre-Covid	7 hours	Between 12am and 2am	10-20 hours	2 days	2 days	1 to 3 times	1 to 3 times	1-2 cups	7 days (everyday)	1 to 3 times	3 hours per day	Not at all		0 days (not at all)
Pre-Covid	5 hours	Between 12am and 2am	30-40 hours	3 days	0 days (not at all)	7 to 11 times	11 times or more	0 (none at all)	6 days	1 to 3 times	3 hours per day	2 hours per day
Pre-Covid	5 hours	Between 10pm and 12am	20-30 hours	2 days	2 days	7 to 11 times	1 to 3 times	0 (none at all)	7 days (everyday)	0 times (not at all)	1 hour per day	3 hours per day
Pre-Covid	8 hours	Between 8pm and 10pm	30-40 hours	3 days	0 days (not at all)	11 times or more	7 to 10 times	3-4 cups	3 days	4 to 6 times	5 hours or more per day	3 hours per day	0 days (not at all)	0 days (not at all)	0 times (not at all)
Pre-Covid	7 hours	Between 12am and 2am	20-30 hours	7 days	0 days (not at all)	4 to 6 times	1 to 3 times	0 (none at all)	2 days	1 to 3 times	3 hours per day	3 hours per day		3 to 5 days	0 times (not at all)
Pre-Covid	7 hours	Between 8pm and 10pm	20-30 hours	0 days (not at all)	0 days (not at all)	4 to 6 times	4 to 6 times	1-2 cups	7 days (everyday)	1 to 3 times	3 hours per day	2 hours per day
Pre-Covid	8 hours	Between 10pm and 12am	10-20 hours	2 days	0 days (not at all)	11 times or more	1 to 3 times	1-2 cups	3 days	1 to 3 times	4 hours per day	Less than 1 hour per day
Pre-Covid	6 hours	Between 10pm and 12am	10-20 hours	0 days (not at all)	0 days (not at all)	0 times (not at all)	1 to 3 times	0 (none at all)	7 days (everyday)	4 to 6 times	1 hour per day	4 hours per day
Pre-Covid	7 hours	Between 10pm and 12am	5-10 hours								5 hours or more per day	3 hours per day
Pre-Covid	7 hours	Between 10pm and 12am	5-10 hours	1 day	0 days (not at all)	1 to 3 times	1 to 3 times	1-2 cups	7 days (everyday)	0 times (not at all)	5 hours or more per day	3 hours per day
Pre-Covid	8 hours	Between 10pm and 12am	20-30 hours	0 days (not at all)	0 days (not at all)	1 to 3 times	1 to 3 times	1-2 cups	7 days (everyday)	1 to 3 times	5 hours or more per day	5 or more hours per day
Pre-Covid	6 hours	Between 12am and 2am	30-40 hours	5 days	0 days (not at all)	4 to 6 times	1 to 3 times	0 (none at all)	2 days	1 to 3 times	1 hour per day	Less than 1 hour per day		20 to 29 days	7 days (everyday)
Pre-Covid	7 hours	Between 10pm and 12am	20-30 hours	2 days	0 days (not at all)	1 to 3 times	1 to 3 times	1-2 cups	2 days	4 to 6 times	1 hour per day	Not at all	0 days (not at all)	3 to 5 days	0 times (not at all)
Pre-Covid	5 hours	Between 10pm and 12am	Over 40 hours	4 days	1 day	4 to 6 times	1 to 3 times	1-2 cups	4 days	1 to 3 times	1 hour per day	1 hour per day	0 days (not at all)	0 days (not at all)	0 times (not at all)
Pre-Covid	6 hours	Between 12am and 2am	20-30 hours	3 days	3 days	0 times (not at all)	4 to 6 times	0 (none at all)	2 days	4 to 6 times	Less than 1 hour per day	Less than 1 hour per day
Pre-Covid	10 or more hours	Between 12am and 2am	5-10 hours	0 days (not at all)	0 days (not at all)	1 to 3 times	1 to 3 times	more than 7 cups	1 day	4 to 6 times	5 hours or more per day	2 hours per day
Pre-Covid	5 hours	After 2am	10-20 hours	1 day	0 days (not at all)	1 to 3 times	1 to 3 times	0 (none at all)	7 days (everyday)	1 to 3 times	5 hours or more per day	1 hour per day		0 days (not at all)
Pre-Covid	7 hours	Between 12am and 2am	10-20 hours	1 day	1 day	7 to 11 times	4 to 6 times	0 (none at all)	7 days (everyday)	1 to 3 times	Less than 1 hour per day	3 hours per day
Pre-Covid	6 hours	Between 12am and 2am	20-30 hours								2 hours per day	4 hours per day
Pre-Covid	6 hours	Between 12am and 2am	20-30 hours	0 days (not at all)	0 days (not at all)	1 to 3 times	1 to 3 times	1-2 cups	0 days (not at all)	4 to 6 times	3 hours per day	2 hours per day		1 or 2 days
Pre-Covid	8 hours	Between 12am and 2am	20-30 hours	1 day	0 days (not at all)	1 to 3 times	1 to 3 times	0 (none at all)	6 days	4 to 6 times	5 hours or more per day	5 or more hours per day	0 days (not at all)	0 days (not at all)
Pre-Covid	6 hours	Between 10pm and 12am	10-20 hours	1 day	1 day	4 to 6 times	7 to 10 times	3-4 cups	7 days (everyday)	4 to 6 times	3 hours per day	Less than 1 hour per day
Pre-Covid	6 hours	Between 12am and 2am	20-30 hours	0 days (not at all)	0 days (not at all)	0 times (not at all)	1 to 3 times	1-2 cups	1 day	4 to 6 times	2 hours per day	Less than 1 hour per day	0 days (not at all)
Pre-Covid	5 hours	Between 12am and 2am	10-20 hours	4 days	1 day	1 to 3 times	0 times (not at all)	0 (none at all)	0 days (not at all)	1 to 3 times	2 hours per day	2 hours per day
Pre-Covid	9 hours	Between 8pm and 10pm	Under 5 hours	7 days	5 days	4 to 6 times	4 to 6 times	0 (none at all)	0 days (not at all)	4 to 6 times	4 hours per day	2 hours per day		1 or 2 days
Pre-Covid	6 hours	Between 10pm and 12am	30-40 hours	4 days	0 days (not at all)	4 to 6 times	4 to 6 times	3-4 cups	7 days (everyday)	1 to 3 times	Less than 1 hour per day	3 hours per day		0 days (not at all)
Pre-Covid	8 hours	Between 10pm and 12am	30-40 hours	1 day	0 days (not at all)	1 to 3 times	4 to 6 times	0 (none at all)	3 days	4 to 6 times	Less than 1 hour per day	2 hours per day		1 or 2 days
Pre-Covid	7 hours	Between 10pm and 12am	Under 5 hours	1 day	0 days (not at all)	4 to 6 times	7 to 10 times	1-2 cups	3 days	1 to 3 times	3 hours per day	4 hours per day
Pre-Covid	5 hours	Between 10pm and 12am	10-20 hours	2 days	2 days	4 to 6 times	1 to 3 times	5-6 cups	2 days	4 to 6 times	5 hours or more per day	Not at all		0 days (not at all)	4 days
Pre-Covid	8 hours	Between 10pm and 12am	30-40 hours	3 days	0 days (not at all)	4 to 6 times	4 to 6 times	0 (none at all)	7 days (everyday)	1 to 3 times	Less than 1 hour per day	5 or more hours per day		3 to 5 days	3 days
Pre-Covid	6 hours	Between 12am and 2am		1 day	1 day	11 times or more	11 times or more	3-4 cups	6 days	0 times (not at all)	3 hours per day	Not at all	0 days (not at all)	1 or 2 days	0 times (not at all)
Pre-Covid	8 hours	Between 12am and 2am	10-20 hours								5 hours or more per day
Pre-Covid	8 hours	Between 10pm and 12am	20-30 hours	1 day	0 days (not at all)	4 to 6 times	4 to 6 times	1-2 cups	7 days (everyday)	0 times (not at all)	5 hours or more per day	4 hours per day	0 days (not at all)	0 days (not at all)	0 times (not at all)
Pre-Covid	6 hours	Between 12am and 2am	20-30 hours	4 days	4 days	4 to 6 times	7 to 10 times	1-2 cups	1 day	1 to 3 times	3 hours per day	3 hours per day	7 days (everyday)	1 or 2 days	0 times (not at all)
Pre-Covid	6 hours	Between 12am and 2am	10-20 hours	0 days (not at all)	0 days (not at all)	7 to 11 times	4 to 6 times	1-2 cups	4 days	0 times (not at all)	Less than 1 hour per day	Not at all	5 days	1 or 2 days	0 times (not at all)
Pre-Covid	9 hours	Between 10pm and 12am	20-30 hours	3 days	0 days (not at all)	4 to 6 times	0 times (not at all)	3-4 cups	3 days	1 to 3 times	2 hours per day	Less than 1 hour per day		1 or 2 days
Pre-Covid	8 hours	Between 10pm and 12am	20-30 hours	5 days	5 days	1 to 3 times	0 times (not at all)	1-2 cups	3 days	0 times (not at all)	1 hour per day	Not at all		1 or 2 days
Pre-Covid	6 hours	Between 10pm and 12am	20-30 hours	3 days	3 days	11 times or more	1 to 3 times	1-2 cups	7 days (everyday)	0 times (not at all)	1 hour per day	4 hours per day		1 or 2 days
Pre-Covid	6 hours	Between 10pm and 12am	20-30 hours	4 days	4 days	1 to 3 times	1 to 3 times	1-2 cups	1 day	0 times (not at all)	4 hours per day	Not at all
Pre-Covid	6 hours	Between 12am and 2am	20-30 hours	0 days (not at all)	0 days (not at all)	4 to 6 times	4 to 6 times	1-2 cups	1 day	0 times (not at all)	4 hours per day	2 hours per day
Pre-Covid	7 hours	Between 10pm and 12am	20-30 hours	4 days	4 days	7 to 11 times	7 to 10 times	1-2 cups	1 day	1 to 3 times	1 hour per day	1 hour per day		1 or 2 days
Pre-Covid	7 hours	Between 10pm and 12am	10-20 hours	1 day	0 days (not at all)	4 to 6 times	4 to 6 times	3-4 cups	4 days	0 times (not at all)	Not at all	3 hours per day		10 to 19 days	0 times (not at all)
Pre-Covid	5 hours	Between 12am and 2am	10-20 hours	5 days	5 days	7 to 11 times	7 to 10 times	5-6 cups	0 days (not at all)	1 to 3 times	Not at all	4 hours per day		1 or 2 days	0 times (not at all)
Pre-Covid	6 hours	Between 12am and 2am	30-40 hours	0 days (not at all)	0 days (not at all)	4 to 6 times	1 to 3 times	more than 7 cups	2 days	4 to 6 times	2 hours per day	1 hour per day		10 to 19 days	1 day
Pre-Covid	7 hours	Between 10pm and 12am	10-20 hours	1 day	0 days (not at all)	1 to 3 times	1 to 3 times	0 (none at all)	0 days (not at all)	0 times (not at all)	3 hours per day	2 hours per day
Pre-Covid	6 hours	Between 10pm and 12am	5-10 hours	1 day	0 days (not at all)	1 to 3 times	1 to 3 times	0 (none at all)	3 days	1 to 3 times	3 hours per day	1 hour per day		1 or 2 days
Pre-Covid	4 hours or less	Between 12am and 2am	Over 40 hours	1 day	1 day	4 to 6 times	4 to 6 times	5-6 cups	3 days	4 to 6 times	Less than 1 hour per day	Less than 1 hour per day		3 to 5 days
Pre-Covid	8 hours	Between 10pm and 12am	10-20 hours	7 days	6 days	7 to 10 times	1 to 3 times	0 (none at all)	5 days	1 to 3 times	2 hours per day	2 hours per day	2 days	0 days (not at all)	2 days
Pre-Covid	5 hours	Between 12am and 2am	20-30 hours	2 days	0 days (not at all)	4 to 6 times	7 to 10 times	more than 7 cups	2 days	1 to 3 times	2 hours per day	1 hour per day
Pre-Covid	6 hours	Between 10pm and 12am	10-20 hours	4 days	3 days	7 to 10 times	1 to 3 times	1-2 cups	3 days	0 times (not at all)	2 hours per day	Less than 1 hour per day
Pre-Covid	8 hours	Between 10pm and 12am	10-20 hours	5 days	5 days	4 to 6 times	4 to 6 times	0 (none at all)	3 days	1 to 3 times	2 hours per day	3 hours per day
Pre-Covid	6 hours	Between 10pm and 12am	20-30 hours								3 hours per day	2 hours per day
Pre-Covid	6 hours	Between 10pm and 12am	30-40 hours	1 day	0 days (not at all)	7 to 10 times	7 to 10 times	1-2 cups	7 days (everyday)	0 times (not at all)	1 hour per day	2 hours per day	1 day	1 or 2 days	0 times (not at all)
Pre-Covid	6 hours	Between 10pm and 12am	10-20 hours	2 days	0 days (not at all)	4 to 6 times	4 to 6 times	0 (none at all)	3 days	1 to 3 times	3 hours per day	4 hours per day
Pre-Covid	7 hours	Between 10pm and 12am	10-20 hours	3 days	3 days	7 to 10 times	7 to 10 times	1-2 cups	0 days (not at all)	0 times (not at all)	1 hour per day	2 hours per day	0 days (not at all)	1 or 2 days	0 times (not at all)
Pre-Covid	9 hours	Between 10pm and 12am	30-40 hours	2 days	0 days (not at all)	7 to 10 times	11 times or more	1-2 cups	7 days (everyday)	1 to 3 times	3 hours per day	1 hour per day		0 days (not at all)
Pre-Covid	5 hours	Between 12am and 2am	10-20 hours	1 day	0 days (not at all)	1 to 3 times	1 to 3 times	0 (none at all)	3 days	4 to 6 times	Less than 1 hour per day	Not at all	7 days (everyday)	1 or 2 days	0 times (not at all)
Pre-Covid	6 hours	Between 12am and 2am	10-20 hours	2 days	0 days (not at all)	1 to 3 times	0 times (not at all)	0 (none at all)	3 days	7 to 10 times	5 hours or more per day	5 or more hours per day	0 days (not at all)	1 or 2 days
Pre-Covid	7 hours	Between 12am and 2am	5-10 hours	4 days	3 days	0 times (not at all)	1 to 3 times	0 (none at all)	7 days (everyday)	1 to 3 times	2 hours per day	Less than 1 hour per day		1 or 2 days	0 times (not at all)
Pre-Covid	7 hours	Between 10pm and 12am	5-10 hours	0 days (not at all)	0 days (not at all)	0 times (not at all)	7 to 10 times	0 (none at all)	7 days (everyday)	1 to 3 times	1 hour per day	4 hours per day		1 or 2 days
Pre-Covid	7 hours	Between 10pm and 12am	10-20 hours	5 days	5 days	4 to 6 times	1 to 3 times	1-2 cups	3 days	4 to 6 times	Less than 1 hour per day	2 hours per day
Pre-Covid	7 hours	Between 10pm and 12am	30-40 hours	2 days	0 days (not at all)	7 to 10 times	4 to 6 times	1-2 cups	4 days	1 to 3 times	2 hours per day	Less than 1 hour per day		3 to 5 days	0 times (not at all)
Pre-Covid	7 hours	Between 12am and 2am	5-10 hours	4 days	0 days (not at all)	11 times or more	11 times or more	1-2 cups	7 days (everyday)	0 times (not at all)	3 hours per day	3 hours per day		0 days (not at all)
Pre-Covid	6 hours	Between 12am and 2am	20-30 hours								3 hours per day	1 hour per day
Pre-Covid	7 hours	Between 10pm and 12am	Over 40 hours	7 days	0 days (not at all)	4 to 6 times	1 to 3 times	0 (none at all)	7 days (everyday)	7 to 10 times	3 hours per day	3 hours per day		0 days (not at all)
Pre-Covid	7 hours	Between 10pm and 12am	30-40 hours	1 day	1 day	4 to 6 times	4 to 6 times	0 (none at all)	7 days (everyday)	0 times (not at all)	2 hours per day	1 hour per day		20 to 29 days	0 times (not at all)
Pre-Covid	7 hours	Between 8pm and 10pm	Over 40 hours	1 day	1 day	7 to 11 times	7 to 10 times	0 (none at all)	7 days (everyday)	0 times (not at all)	3 hours per day	2 hours per day		20 to 29 days	0 times (not at all)
Pre-Covid	7 hours	Between 8pm and 10pm	Over 40 hours	5 days	4 days	7 to 11 times	7 to 10 times	1-2 cups	2 days	0 times (not at all)	1 hour per day	Less than 1 hour per day		10 to 19 days	0 times (not at all)
Pre-Covid	7 hours	Between 8pm and 10pm	Over 40 hours	0 days (not at all)	3 days	4 to 6 times	1 to 3 times	3-4 cups	2 days	0 times (not at all)	5 hours or more per day	2 hours per day	0 days (not at all)	20 to 29 days	0 times (not at all)
Pre-Covid	5 hours	Between 12am and 2am	10-20 hours	2 days	5 days	11 times or more	1 to 3 times	0 (none at all)	0 days (not at all)	0 times (not at all)	5 hours or more per day	Less than 1 hour per day		6 to 9 days	0 times (not at all)
Pre-Covid	8 hours	Between 10pm and 12am	20-30 hours	5 days	5 days	4 to 6 times	4 to 6 times	5-6 cups	7 days (everyday)	1 to 3 times	Less than 1 hour per day	Not at all
Pre-Covid	6 hours	After 2am	Over 40 hours	2 days	0 days (not at all)	11 times or more	4 to 6 times	5-6 cups	6 days	0 times (not at all)	2 hours per day	Less than 1 hour per day	0 days (not at all)	0 days (not at all)	7 days (everyday)
Pre-Covid	7 hours	Between 8pm and 10pm	30-40 hours	2 days	0 days (not at all)	1 to 3 times	1 to 3 times	0 (none at all)	2 days	4 to 6 times	2 hours per day	2 hours per day		0 days (not at all)	0 times (not at all)
Pre-Covid	6 hours	Between 12am and 2am	10-20 hours	2 days	2 days	1 to 3 times	7 to 10 times	0 (none at all)	2 days	1 to 3 times	2 hours per day	3 hours per day	4 days	1 or 2 days
Pre-Covid	6 hours	Between 12am and 2am	Over 40 hours	5 days	0 days (not at all)	4 to 6 times	1 to 3 times	1-2 cups	0 days (not at all)	0 times (not at all)	2 hours per day	Less than 1 hour per day		6 to 9 days	0 times (not at all)
Pre-Covid	6 hours	Between 10pm and 12am	20-30 hours	6 days	6 days	11 times or more	7 to 10 times	0 (none at all)	7 days (everyday)	0 times (not at all)	2 hours per day	2 hours per day	1 day	1 or 2 days	1 day
Pre-Covid	5 hours	Between 10pm and 12am	Over 40 hours	0 days (not at all)	0 days (not at all)	7 to 11 times	1 to 3 times	1-2 cups	3 days	1 to 3 times	2 hours per day	Not at all		0 days (not at all)
Pre-Covid	7 hours	Between 10pm and 12am	10-20 hours	3 days	3 days	7 to 11 times	4 to 6 times	0 (none at all)	7 days (everyday)	1 to 3 times	3 hours per day	Not at all
Pre-Covid	7 hours	Between 8pm and 10pm	Over 40 hours	1 day	1 day	11 times or more	1 to 3 times	1-2 cups	7 days (everyday)	0 times (not at all)	5 hours or more per day	Less than 1 hour per day		20 to 29 days	0 times (not at all)
Pre-Covid	8 hours	Between 10pm and 12am	Over 40 hours	3 days	0 days (not at all)	4 to 6 times	0 times (not at all)	1-2 cups	5 days	1 to 3 times	Less than 1 hour per day	2 hours per day	0 days (not at all)	1 or 2 days	0 times (not at all)
Pre-Covid	5 hours	Between 10pm and 12am	10-20 hours	5 days	5 days	1 to 3 times	4 to 6 times	1-2 cups	7 days (everyday)	0 times (not at all)	Less than 1 hour per day	2 hours per day		1 or 2 days	0 times (not at all)
Pre-Covid	5 hours	Between 8pm and 10pm	30-40 hours	7 days	2 days	1 to 3 times	1 to 3 times	1-2 cups	7 days (everyday)	11 times or more	Less than 1 hour per day	Not at all	7 days (everyday)
Pre-Covid	7 hours	Between 12am and 2am	Over 40 hours	3 days	1 day	11 times or more	7 to 10 times	5-6 cups	2 days	1 to 3 times	1 hour per day	1 hour per day		3 to 5 days
Pre-Covid	6 hours	Between 12am and 2am	20-30 hours	0 days (not at all)	0 days (not at all)	4 to 6 times	0 times (not at all)	3-4 cups	7 days (everyday)	1 to 3 times	1 hour per day	1 hour per day	0 days (not at all)	10 to 19 days	0 times (not at all)
Pre-Covid	4 hours or less	After 2am	5-10 hours	5 days	0 days (not at all)	11 times or more	11 times or more	5-6 cups	5 days	0 times (not at all)	1 hour per day	Not at all		3 to 5 days	5 days
Pre-Covid	8 hours	Between 10pm and 12am	10-20 hours	5 days	3 days	7 to 11 times	7 to 10 times	1-2 cups	7 days (everyday)	1 to 3 times	5 hours or more per day	1 hour per day		0 days (not at all)
Pre-Covid	6 hours	Between 12am and 2am	30-40 hours	6 days	6 days	7 to 11 times	4 to 6 times	0 (none at all)	0 days (not at all)	1 to 3 times	2 hours per day	4 hours per day	7 days (everyday)	0 days (not at all)	7 days (everyday)
Pre-Covid	7 hours	Between 12am and 2am	20-30 hours	1 day	4 days	11 times or more	11 times or more	1-2 cups	6 days	1 to 3 times	4 hours per day	Not at all	0 days (not at all)	10 to 19 days	0 times (not at all)
Pre-Covid	7 hours	Between 12am and 2am	30-40 hours	2 days	0 days (not at all)	1 to 3 times	1 to 3 times	1-2 cups	5 days	1 to 3 times	4 hours per day	1 hour per day
Pre-Covid	7 hours	Between 10pm and 12am	10-20 hours	3 days	0 days (not at all)	1 to 3 times	1 to 3 times	5-6 cups	0 days (not at all)	1 to 3 times	Less than 1 hour per day	Not at all	0 days (not at all)	3 to 5 days	6 days
Pre-Covid	8 hours	Between 12am and 2am	10-20 hours								3 hours per day	4 hours per day
Pre-Covid	6 hours	Between 12am and 2am	30-40 hours	3 days	2 days	7 to 11 times	1 to 3 times	1-2 cups	5 days	1 to 3 times	3 hours per day	3 hours per day	1 day
Pre-Covid	7 hours	Between 10pm and 12am	10-20 hours	1 day	3 days	1 to 3 times	0 times (not at all)	3-4 cups	1 day	1 to 3 times	2 hours per day	3 hours per day	7 days (everyday)	10 to 19 days	7 days (everyday)
Pre-Covid	8 hours	Between 8pm and 10pm	10-20 hours	4 days	4 days	4 to 6 times	4 to 6 times	0 (none at all)	7 days (everyday)	1 to 3 times	1 hour per day	1 hour per day		0 days (not at all)
Pre-Covid	5 hours	Between 12am and 2am	Under 5 hours	5 days	0 days (not at all)	4 to 6 times	4 to 6 times	3-4 cups	2 days	0 times (not at all)	2 hours per day	3 hours per day
Pre-Covid	7 hours	Between 10pm and 12am	30-40 hours	0 days (not at all)	0 days (not at all)	4 to 6 times	1 to 3 times	1-2 cups	2 days	1 to 3 times	3 hours per day	Less than 1 hour per day		3 to 5 days	0 times (not at all)
Pre-Covid	5 hours	Between 12am and 2am	10-20 hours	4 days	2 days	7 to 11 times	1 to 3 times	1-2 cups	4 days	1 to 3 times	4 hours per day	1 hour per day	2 days	10 to 19 days	3 days
Pre-Covid	6 hours	Between 10pm and 12am	5-10 hours	4 days	6 days	4 to 6 times	1 to 3 times	0 (none at all)	7 days (everyday)	1 to 3 times	5 hours or more per day	Not at all
Pre-Covid	8 hours	Between 10pm and 12am	20-30 hours	5 days	0 days (not at all)	1 to 3 times	1 to 3 times	1-2 cups	2 days	1 to 3 times	2 hours per day	2 hours per day	0 days (not at all)	1 or 2 days	0 times (not at all)
Pre-Covid	7 hours	Between 10pm and 12am	20-30 hours	3 days	3 days	4 to 6 times	4 to 6 times	0 (none at all)	6 days	1 to 3 times	2 hours per day	Not at all
Pre-Covid	5 hours	Between 12am and 2am	10-20 hours	0 days (not at all)	0 days (not at all)	4 to 6 times	4 to 6 times	0 (none at all)	4 days	7 to 10 times	4 hours per day	Not at all
Pre-Covid	8 hours	Between 12am and 2am	10-20 hours	0 days (not at all)	0 days (not at all)	11 times or more	4 to 6 times	0 (none at all)	6 days	1 to 3 times	3 hours per day	1 hour per day	3 days	10 to 19 days	3 days
Pre-Covid	8 hours	Between 12am and 2am	10-20 hours	2 days	1 day	4 to 6 times	4 to 6 times	1-2 cups	6 days	1 to 3 times	1 hour per day	2 hours per day	1 day	20 to 29 days	1 day
Pre-Covid	5 hours	Between 12am and 2am	20-30 hours	0 days (not at all)	0 days (not at all)	4 to 6 times	1 to 3 times	3-4 cups	3 days	0 times (not at all)	2 hours per day	2 hours per day	7 days (everyday)	3 to 5 days	7 days (everyday)
Pre-Covid	6 hours	Between 12am and 2am	10-20 hours	7 days	0 days (not at all)	1 to 3 times	0 times (not at all)	1-2 cups	4 days	4 to 6 times	3 hours per day	2 hours per day		1 or 2 days	0 times (not at all)
Pre-Covid	5 hours	Between 12am and 2am	30-40 hours	4 days	0 days (not at all)	4 to 6 times	1 to 3 times	more than 7 cups	7 days (everyday)	4 to 6 times	2 hours per day	Less than 1 hour per day	0 days (not at all)	1 or 2 days	0 times (not at all)
Pre-Covid	5 hours	Between 12am and 2am	Over 40 hours	4 days	4 days	7 to 10 times	4 to 6 times	1-2 cups	4 days	1 to 3 times	1 hour per day	Not at all		1 or 2 days
Pre-Covid	7 hours	Between 10pm and 12am	10-20 hours	7 days	7 days	11 times or more	11 times or more	5-6 cups	7 days (everyday)	0 times (not at all)	3 hours per day	Not at all	7 days (everyday)	0 days (not at all)	0 times (not at all)
Pre-Covid	7 hours	Between 10pm and 12am	Over 40 hours	0 days (not at all)	0 days (not at all)	4 to 6 times	1 to 3 times	more than 7 cups	7 days (everyday)	1 to 3 times	3 hours per day	2 hours per day		3 to 5 days	6 days
Pre-Covid	5 hours	Between 12am and 2am	30-40 hours	0 days (not at all)	0 days (not at all)	4 to 6 times	0 times (not at all)	3-4 cups	2 days	1 to 3 times	2 hours per day	Not at all		1 or 2 days
Pre-Covid	6 hours	Between 12am and 2am	20-30 hours	0 days (not at all)	0 days (not at all)	1 to 3 times	1 to 3 times	1-2 cups	1 day	4 to 6 times	1 hour per day	2 hours per day		10 to 19 days
Pre-Covid	7 hours	Between 10pm and 12am	Over 40 hours	5 days	4 days	11 times or more	7 to 10 times	3-4 cups	7 days (everyday)	0 times (not at all)	Less than 1 hour per day	Less than 1 hour per day		6 to 9 days	0 times (not at all)
Pre-Covid	7 hours	Between 10pm and 12am	30-40 hours	0 days (not at all)	0 days (not at all)	4 to 6 times	1 to 3 times	0 (none at all)	1 day	4 to 6 times	5 hours or more per day	2 hours per day		0 days (not at all)	0 times (not at all)
Pre-Covid	6 hours	Between 10pm and 12am	20-30 hours	6 days	6 days	7 to 10 times	7 to 10 times	1-2 cups	7 days (everyday)	0 times (not at all)	1 hour per day	2 hours per day		1 or 2 days	0 times (not at all)
Pre-Covid	8 hours	Between 8pm and 10pm	10-20 hours	3 days	3 days	4 to 6 times	4 to 6 times	1-2 cups	4 days	0 times (not at all)	3 hours per day	Not at all		3 to 5 days
Pre-Covid	7 hours	Between 8pm and 10pm	30-40 hours	1 day	1 day	11 times or more	11 times or more	1-2 cups	7 days (everyday)	1 to 3 times	1 hour per day	Not at all	0 days (not at all)	1 or 2 days	0 times (not at all)
Pre-Covid	7 hours	Between 12am and 2am	10-20 hours	0 days (not at all)	0 days (not at all)	4 to 6 times	1 to 3 times	1-2 cups	1 day	1 to 3 times	2 hours per day	2 hours per day		0 days (not at all)
Pre-Covid	7 hours	Between 10pm and 12am	20-30 hours	1 day	0 days (not at all)	4 to 6 times	4 to 6 times	1-2 cups	5 days	1 to 3 times	2 hours per day	3 hours per day		10 to 19 days	0 times (not at all)
Pre-Covid	7 hours	Between 10pm and 12am	20-30 hours	3 days	0 days (not at all)	1 to 3 times	1 to 3 times	1-2 cups	4 days	1 to 3 times	2 hours per day	2 hours per day	0 days (not at all)	10 to 19 days	0 times (not at all)
Pre-Covid	6 hours	Between 10pm and 12am	30-40 hours	0 days (not at all)	0 days (not at all)	1 to 3 times	1 to 3 times	0 (none at all)	4 days	1 to 3 times	4 hours per day	2 hours per day		6 to 9 days
Pre-Covid	7 hours	Between 12am and 2am	20-30 hours	0 days (not at all)	2 days	7 to 11 times	1 to 3 times	0 (none at all)	3 days	4 to 6 times	4 hours per day	4 hours per day		1 or 2 days	0 times (not at all)
Pre-Covid	9 hours	Between 10pm and 12am	10-20 hours	2 days	2 days	0 times (not at all)	1 to 3 times	0 (none at all)	7 days (everyday)	0 times (not at all)	4 hours per day	4 hours per day		3 to 5 days	0 times (not at all)
Pre-Covid	6 hours	Between 12am and 2am	10-20 hours	3 days	3 days	4 to 6 times	1 to 3 times	0 (none at all)	7 days (everyday)	1 to 3 times	3 hours per day	Less than 1 hour per day	1 day	20 to 29 days	5 days
Pre-Covid	7 hours	Between 12am and 2am	20-30 hours								Less than 1 hour per day	Less than 1 hour per day
Pre-Covid	9 hours	Between 10pm and 12am	Over 40 hours	0 days (not at all)	0 days (not at all)	1 to 3 times	4 to 6 times	1-2 cups	3 days	1 to 3 times	2 hours per day	Less than 1 hour per day	0 days (not at all)	6 to 9 days	7 days (everyday)
Pre-Covid	6 hours	Between 12am and 2am	20-30 hours	5 days	0 days (not at all)	1 to 3 times	4 to 6 times	5-6 cups	3 days	1 to 3 times	3 hours per day	Not at all	7 days (everyday)	3 to 5 days	5 days
Pre-Covid	7 hours	Between 10pm and 12am	10-20 hours	3 days	0 days (not at all)	7 to 11 times	4 to 6 times	1-2 cups	6 days	0 times (not at all)	4 hours per day	3 hours per day		3 to 5 days	0 times (not at all)
Pre-Covid	8 hours	Between 8pm and 10pm	Over 40 hours	5 days	3 days	7 to 11 times	4 to 6 times	1-2 cups	0 days (not at all)	0 times (not at all)	Less than 1 hour per day	Less than 1 hour per day	0 days (not at all)	1 or 2 days	0 times (not at all)
Pre-Covid	7 hours	Between 10pm and 12am	10-20 hours	6 days	5 days	4 to 6 times	1 to 3 times	0 (none at all)	7 days (everyday)	1 to 3 times	Less than 1 hour per day	Not at all		1 or 2 days
Pre-Covid	8 hours	Between 10pm and 12am	10-20 hours	0 days (not at all)	0 days (not at all)	1 to 3 times	1 to 3 times	3-4 cups	4 days	7 to 10 times	5 hours or more per day	5 or more hours per day		6 to 9 days
Pre-Covid	6 hours	Between 12am and 2am	10-20 hours	5 days	4 days	11 times or more	7 to 10 times	1-2 cups	5 days	0 times (not at all)	4 hours per day	2 hours per day		10 to 19 days	7 days (everyday)
Pre-Covid	7 hours	Between 12am and 2am	10-20 hours	5 days	3 days	7 to 11 times	7 to 10 times	0 (none at all)	5 days	1 to 3 times	3 hours per day	2 hours per day	0 days (not at all)	6 to 9 days	0 times (not at all)
Pre-Covid	6 hours	Between 12am and 2am	10-20 hours	2 days	0 days (not at all)	4 to 6 times	1 to 3 times	0 (none at all)	2 days	1 to 3 times	4 hours per day	5 or more hours per day		1 or 2 days	5 days
Pre-Covid	7 hours	Between 10pm and 12am	5-10 hours	1 day	0 days (not at all)	11 times or more	11 times or more	0 (none at all)	7 days (everyday)	0 times (not at all)	3 hours per day	Less than 1 hour per day		20 to 29 days	0 times (not at all)
Pre-Covid	7 hours	Between 12am and 2am	10-20 hours	2 days	0 days (not at all)	1 to 3 times	1 to 3 times	1-2 cups	0 days (not at all)	1 to 3 times	2 hours per day	Not at all	0 days (not at all)	6 to 9 days	0 times (not at all)
Pre-Covid	7 hours	Between 10pm and 12am	10-20 hours	5 days	3 days	11 times or more	11 times or more	1-2 cups	7 days (everyday)	0 times (not at all)	Less than 1 hour per day	Not at all		6 to 9 days	0 times (not at all)
Pre-Covid	5 hours	Between 10pm and 12am	20-30 hours	7 days	3 days	4 to 6 times	4 to 6 times	0 (none at all)	4 days	4 to 6 times	3 hours per day	Less than 1 hour per day
Pre-Covid	8 hours	Between 10pm and 12am	30-40 hours	2 days	0 days (not at all)	7 to 11 times	4 to 6 times	5-6 cups	7 days (everyday)	1 to 3 times	2 hours per day	1 hour per day		3 to 5 days
Pre-Covid	7 hours	Between 10pm and 12am	5-10 hours	0 days (not at all)	0 days (not at all)	1 to 3 times	4 to 6 times	0 (none at all)	7 days (everyday)	1 to 3 times	4 hours per day	Less than 1 hour per day		1 or 2 days
Pre-Covid	7 hours	Between 10pm and 12am	10-20 hours	5 days	5 days	4 to 6 times	4 to 6 times	1-2 cups	7 days (everyday)	1 to 3 times	5 hours or more per day	3 hours per day
Pre-Covid	7 hours	Between 10pm and 12am	20-30 hours	4 days	2 days	11 times or more	11 times or more	1-2 cups	7 days (everyday)	1 to 3 times	2 hours per day	Not at all		1 or 2 days
Pre-Covid	5 hours	Between 12am and 2am	10-20 hours	4 days	3 days	7 to 11 times	4 to 6 times	0 (none at all)	2 days	1 to 3 times	2 hours per day	Not at all	0 days (not at all)	10 to 19 days	0 times (not at all)
Pre-Covid	6 hours	Between 12am and 2am	20-30 hours	0 days (not at all)	0 days (not at all)	4 to 6 times	1 to 3 times	0 (none at all)	1 day	4 to 6 times	2 hours per day	2 hours per day		10 to 19 days	5 days
Pre-Covid	7 hours	Between 10pm and 12am	5-10 hours	3 days	5 days	7 to 11 times	7 to 10 times	1-2 cups	5 days	1 to 3 times	3 hours per day	1 hour per day		10 to 19 days	0 times (not at all)
Pre-Covid	5 hours	Between 12am and 2am	30-40 hours	2 days	2 days	1 to 3 times	1 to 3 times	1-2 cups	2 days	4 to 6 times	3 hours per day	3 hours per day		10 to 19 days
Pre-Covid	6 hours	Between 10pm and 12am	30-40 hours	0 days (not at all)	4 days	4 to 6 times	1 to 3 times	1-2 cups	7 days (everyday)	1 to 3 times	2 hours per day	3 hours per day		3 to 5 days
Pre-Covid	8 hours	Between 10pm and 12am	10-20 hours	0 days (not at all)	0 days (not at all)	4 to 6 times	1 to 3 times	0 (none at all)	1 day	1 to 3 times	1 hour per day	4 hours per day		1 or 2 days	0 times (not at all)
Pre-Covid	7 hours	Between 12am and 2am	20-30 hours	7 days	4 days	4 to 6 times	4 to 6 times	0 (none at all)	7 days (everyday)	4 to 6 times	5 hours or more per day	Not at all	0 days (not at all)
Pre-Covid	5 hours	Between 12am and 2am	10-20 hours	2 days	3 days	1 to 3 times	1 to 3 times	1-2 cups	4 days	0 times (not at all)	4 hours per day	2 hours per day	7 days (everyday)	6 to 9 days	0 times (not at all)
Pre-Covid	6 hours	Between 12am and 2am	5-10 hours	2 days	0 days (not at all)	4 to 6 times	7 to 10 times	0 (none at all)	6 days	0 times (not at all)	3 hours per day	3 hours per day		1 or 2 days	0 times (not at all)
Pre-Covid	6 hours	Between 12am and 2am	10-20 hours	5 days	1 day	1 to 3 times	1 to 3 times	0 (none at all)	2 days	1 to 3 times	1 hour per day	2 hours per day		0 days (not at all)
Pre-Covid	5 hours	Between 12am and 2am	20-30 hours	3 days	3 days	4 to 6 times	4 to 6 times	1-2 cups	7 days (everyday)	4 to 6 times	1 hour per day	Not at all	0 days (not at all)	20 to 29 days	0 times (not at all)
Pre-Covid	6 hours	Between 10pm and 12am	5-10 hours	6 days	3 days	1 to 3 times	1 to 3 times	5-6 cups	7 days (everyday)	1 to 3 times	2 hours per day	2 hours per day		0 days (not at all)
Pre-Covid	7 hours	Between 12am and 2am	20-30 hours	2 days	2 days	1 to 3 times	1 to 3 times	0 (none at all)	3 days	1 to 3 times	4 hours per day	3 hours per day		1 or 2 days	0 times (not at all)
Pre-Covid	7 hours	Between 10pm and 12am	20-30 hours	3 days	3 days	7 to 11 times	4 to 6 times	1-2 cups	4 days	1 to 3 times	2 hours per day	Not at all	1 day	10 to 19 days	7 days (everyday)
Pre-Covid	6 hours	Between 12am and 2am	20-30 hours	5 days	3 days	4 to 6 times	7 to 10 times	1-2 cups	0 days (not at all)	1 to 3 times	Less than 1 hour per day	4 hours per day			0 times (not at all)
Pre-Covid	5 hours	Between 12am and 2am	30-40 hours	3 days	3 days	4 to 6 times	4 to 6 times	5-6 cups	4 days	1 to 3 times	4 hours per day	1 hour per day	7 days (everyday)	6 to 9 days	0 times (not at all)
Pre-Covid	6 hours	Between 10pm and 12am	10-20 hours								Less than 1 hour per day	2 hours per day
Pre-Covid	6 hours	Between 12am and 2am	30-40 hours	2 days	3 days	11 times or more	7 to 10 times	0 (none at all)	7 days (everyday)	1 to 3 times	4 hours per day	3 hours per day	7 days (everyday)	1 or 2 days	7 days (everyday)
Pre-Covid	7 hours	Between 10pm and 12am	10-20 hours	6 days	3 days	0 times (not at all)	1 to 3 times	0 (none at all)	4 days	1 to 3 times	2 hours per day	Not at all	1 day	1 or 2 days	0 times (not at all)
Pre-Covid	8 hours	Between 10pm and 12am	5-10 hours	1 day	0 days (not at all)	7 to 11 times	4 to 6 times	0 (none at all)	4 days	0 times (not at all)	2 hours per day	Less than 1 hour per day	1 day	3 to 5 days	0 times (not at all)
Pre-Covid	5 hours	Between 12am and 2am	10-20 hours	2 days	2 days	1 to 3 times	1 to 3 times	0 (none at all)	0 days (not at all)	1 to 3 times	Less than 1 hour per day	4 hours per day	2 days	0 days (not at all)	7 days (everyday)
Pre-Covid	6 hours	Between 10pm and 12am	10-20 hours	6 days	6 days	11 times or more	11 times or more	0 (none at all)	7 days (everyday)	0 times (not at all)	5 hours or more per day	3 hours per day		0 days (not at all)
Pre-Covid	6 hours	Between 12am and 2am	10-20 hours	2 days	2 days	1 to 3 times	4 to 6 times	1-2 cups		1 to 3 times	Less than 1 hour per day	Not at all		6 to 9 days
Pre-Covid	7 hours	Between 12am and 2am	10-20 hours	2 days	0 days (not at all)	1 to 3 times	1 to 3 times	3-4 cups	0 days (not at all)	1 to 3 times	1 hour per day	Less than 1 hour per day	3 days	1 or 2 days	7 days (everyday)
Pre-Covid	6 hours	Between 12am and 2am	10-20 hours	2 days	2 days	4 to 6 times	1 to 3 times	1-2 cups	6 days	1 to 3 times	3 hours per day	Less than 1 hour per day		6 to 9 days
Pre-Covid	5 hours	After 2am	10-20 hours	2 days	1 day	0 times (not at all)	0 times (not at all)	0 (none at all)	1 day	1 to 3 times	2 hours per day	1 hour per day	7 days (everyday)	3 to 5 days	0 times (not at all)
Pre-Covid	8 hours	Between 10pm and 12am	10-20 hours	4 days	4 days	7 to 11 times	7 to 10 times	0 (none at all)	5 days	1 to 3 times	2 hours per day	Less than 1 hour per day		1 or 2 days	0 times (not at all)
Pre-Covid	6 hours	Between 12am and 2am	5-10 hours	5 days	5 days	11 times or more	7 to 10 times	3-4 cups	7 days (everyday)	0 times (not at all)	1 hour per day	1 hour per day	1 day	3 to 5 days	3 days
Pre-Covid	7 hours	Between 12am and 2am	5-10 hours	0 days (not at all)	0 days (not at all)	1 to 3 times	4 to 6 times	1-2 cups	7 days (everyday)	1 to 3 times	5 hours or more per day	2 hours per day	7 days (everyday)	1 or 2 days	0 times (not at all)
Pre-Covid	6 hours	Between 12am and 2am	10-20 hours	3 days	5 days	1 to 3 times	1 to 3 times	1-2 cups	0 days (not at all)	0 times (not at all)	3 hours per day	Not at all
Pre-Covid	6 hours	Between 12am and 2am	20-30 hours	7 days	3 days	1 to 3 times	4 to 6 times	0 (none at all)	2 days	4 to 6 times	Less than 1 hour per day	1 hour per day	0 days (not at all)	1 or 2 days	0 times (not at all)
Pre-Covid	6 hours	Between 10pm and 12am	20-30 hours	4 days	0 days (not at all)	1 to 3 times	1 to 3 times	0 (none at all)	3 days	1 to 3 times	2 hours per day	3 hours per day	0 days (not at all)	6 to 9 days
Pre-Covid	6 hours	Between 12am and 2am	10-20 hours	0 days (not at all)	1 day	4 to 6 times	1 to 3 times	1-2 cups	2 days	1 to 3 times	Less than 1 hour per day	Not at all
Pre-Covid	6 hours	Between 10pm and 12am	10-20 hours	3 days	3 days	0 times (not at all)	1 to 3 times	1-2 cups	3 days	0 times (not at all)	4 hours per day	5 or more hours per day	3 days	1 or 2 days	7 days (everyday)
Pre-Covid	5 hours	Between 10pm and 12am	20-30 hours	2 days	0 days (not at all)	4 to 6 times	1 to 3 times	0 (none at all)	5 days	4 to 6 times	4 hours per day	2 hours per day	5 days	0 days (not at all)	5 days
Pre-Covid	8 hours	Between 12am and 2am	20-30 hours	0 days (not at all)	0 days (not at all)	4 to 6 times	11 times or more	0 (none at all)	7 days (everyday)	1 to 3 times	Not at all	Not at all
Pre-Covid	7 hours	Between 12am and 2am	30-40 hours	1 day	1 day	1 to 3 times	1 to 3 times	0 (none at all)	5 days	1 to 3 times	2 hours per day	4 hours per day	0 days (not at all)	1 or 2 days	0 times (not at all)
Pre-Covid	6 hours	Between 10pm and 12am	5-10 hours	5 days	2 days	11 times or more	4 to 6 times	1-2 cups	3 days	1 to 3 times	3 hours per day	1 hour per day		3 to 5 days	6 days
Pre-Covid	4 hours or less	Between 8pm and 10pm	20-30 hours	2 days	0 days (not at all)	7 to 11 times	1 to 3 times	0 (none at all)	0 days (not at all)	1 to 3 times	Less than 1 hour per day	2 hours per day		3 to 5 days
Pre-Covid	6 hours	Between 10pm and 12am	20-30 hours	4 days	3 days	1 to 3 times	1 to 3 times	0 (none at all)	3 days	0 times (not at all)	2 hours per day	3 hours per day		3 to 5 days	0 times (not at all)
Pre-Covid	7 hours	Between 8pm and 10pm	30-40 hours	0 days (not at all)	0 days (not at all)	1 to 3 times	0 times (not at all)	1-2 cups	7 days (everyday)	1 to 3 times	4 hours per day	Not at all		1 or 2 days	0 times (not at all)
Pre-Covid	5 hours	Between 12am and 2am	20-30 hours	2 days	1 day	11 times or more	4 to 6 times	1-2 cups	7 days (everyday)	0 times (not at all)	3 hours per day	3 hours per day	3 days	3 to 5 days	0 times (not at all)
Pre-Covid	8 hours	Between 12am and 2am	20-30 hours	0 days (not at all)	0 days (not at all)	1 to 3 times	1 to 3 times	more than 7 cups	1 day	4 to 6 times	5 hours or more per day	5 or more hours per day	7 days (everyday)	1 or 2 days	7 days (everyday)
Pre-Covid	6 hours	Between 10pm and 12am	20-30 hours								3 hours per day	2 hours per day
Pre-Covid	6 hours	Between 10pm and 12am	20-30 hours	3 days	1 day	1 to 3 times	0 times (not at all)	0 (none at all)	4 days	0 times (not at all)	3 hours per day	Less than 1 hour per day		0 days (not at all)	0 times (not at all)
Pre-Covid	6 hours	Between 10pm and 12am	10-20 hours	0 days (not at all)	0 days (not at all)	1 to 3 times	1 to 3 times	more than 7 cups	1 day	1 to 3 times	Less than 1 hour per day	2 hours per day		1 or 2 days
Pre-Covid	6 hours	After 2am	5-10 hours	0 days (not at all)	0 days (not at all)	0 times (not at all)	0 times (not at all)	0 (none at all)	0 days (not at all)	1 to 3 times	5 hours or more per day	Not at all		10 to 19 days	0 times (not at all)
Pre-Covid	5 hours	Between 12am and 2am	10-20 hours	1 day	0 days (not at all)	1 to 3 times	0 times (not at all)	more than 7 cups	0 days (not at all)	7 to 10 times	3 hours per day	Not at all		0 days (not at all)
Pre-Covid	6 hours	Between 12am and 2am	20-30 hours	1 day	1 day	1 to 3 times	4 to 6 times	1-2 cups	3 days	1 to 3 times	2 hours per day	2 hours per day
Pre-Covid	5 hours	Between 12am and 2am	30-40 hours	3 days	3 days	1 to 3 times	1 to 3 times	5-6 cups	3 days	1 to 3 times	5 hours or more per day	4 hours per day		3 to 5 days
Pre-Covid	7 hours	Between 12am and 2am	20-30 hours	5 days	5 days	11 times or more	11 times or more	1-2 cups	7 days (everyday)	0 times (not at all)	3 hours per day	Not at all	0 days (not at all)	1 or 2 days
Pre-Covid	5 hours	After 2am	20-30 hours	3 days	3 days	1 to 3 times	0 times (not at all)	0 (none at all)	1 day	4 to 6 times	2 hours per day	1 hour per day	0 days (not at all)	10 to 19 days	7 days (everyday)
Pre-Covid	5 hours	Between 12am and 2am	10-20 hours	0 days (not at all)	0 days (not at all)	4 to 6 times	1 to 3 times	0 (none at all)	7 days (everyday)	4 to 6 times	Less than 1 hour per day	Not at all	1 day	1 or 2 days	0 times (not at all)
Pre-Covid	7 hours	Between 10pm and 12am	5-10 hours	1 day	0 days (not at all)	11 times or more	4 to 6 times	1-2 cups	5 days	1 to 3 times	3 hours per day	Not at all	7 days (everyday)	1 or 2 days	7 days (everyday)
Pre-Covid	4 hours or less	After 2am	20-30 hours	0 days (not at all)	0 days (not at all)	0 times (not at all)	1 to 3 times	1-2 cups	2 days	4 to 6 times	5 hours or more per day	5 or more hours per day		0 days (not at all)
Pre-Covid	5 hours	After 2am	30-40 hours	2 days	0 days (not at all)	1 to 3 times	0 times (not at all)	0 (none at all)	2 days	1 to 3 times	2 hours per day	1 hour per day	0 days (not at all)	1 or 2 days	0 times (not at all)
Pre-Covid	8 hours	Between 12am and 2am	10-20 hours								2 hours per day	1 hour per day
Pre-Covid	9 hours	Between 10pm and 12am	20-30 hours	4 days	4 days	1 to 3 times	1 to 3 times	1-2 cups	5 days	1 to 3 times	3 hours per day	1 hour per day	5 days	6 to 9 days	7 days (everyday)
Pre-Covid	8 hours	Between 12am and 2am	10-20 hours	1 day	0 days (not at all)	1 to 3 times	0 times (not at all)	0 (none at all)	2 days	4 to 6 times	5 hours or more per day	1 hour per day	0 days (not at all)	1 or 2 days
Pre-Covid	7 hours	Between 10pm and 12am	20-30 hours	0 days (not at all)	0 days (not at all)	1 to 3 times	1 to 3 times	1-2 cups	7 days (everyday)	0 times (not at all)	4 hours per day	4 hours per day
Pre-Covid	4 hours or less	Between 10pm and 12am	10-20 hours	0 days (not at all)	0 days (not at all)	4 to 6 times	4 to 6 times	3-4 cups	0 days (not at all)	1 to 3 times	5 hours or more per day	Not at all		0 days (not at all)	0 times (not at all)
Pre-Covid	7 hours	Between 12am and 2am	10-20 hours	0 days (not at all)	0 days (not at all)	4 to 6 times	1 to 3 times	0 (none at all)	2 days	4 to 6 times	2 hours per day	2 hours per day		3 to 5 days	0 times (not at all)
Pre-Covid	8 hours	Between 12am and 2am	30-40 hours	3 days	4 days	4 to 6 times	1 to 3 times	0 (none at all)	4 days	1 to 3 times	3 hours per day	Not at all
Pre-Covid	6 hours	Between 10pm and 12am	Under 5 hours	3 days	1 day	4 to 6 times	4 to 6 times	0 (none at all)	4 days	0 times (not at all)	2 hours per day	3 hours per day		1 or 2 days	0 times (not at all)
Pre-Covid	10 or more hours	After 2am	20-30 hours	0 days (not at all)	0 days (not at all)	1 to 3 times	1 to 3 times	0 (none at all)	3 days	7 to 10 times	2 hours per day	4 hours per day		1 or 2 days
Pre-Covid	7 hours	Between 12am and 2am	5-10 hours	5 days	0 days (not at all)	7 to 11 times	1 to 3 times	0 (none at all)	3 days	0 times (not at all)	2 hours per day	2 hours per day
Pre-Covid	7 hours	Between 10pm and 12am	20-30 hours	2 days	0 days (not at all)	11 times or more	1 to 3 times	1-2 cups	3 days	1 to 3 times	3 hours per day	Less than 1 hour per day		6 to 9 days	0 times (not at all)
Pre-Covid	7 hours	Between 10pm and 12am	5-10 hours	6 days	3 days	11 times or more	11 times or more	1-2 cups	6 days	0 times (not at all)	1 hour per day	Less than 1 hour per day		0 days (not at all)
Pre-Covid	6 hours	Between 12am and 2am	20-30 hours	5 days	0 days (not at all)	0 times (not at all)	1 to 3 times	0 (none at all)	5 days	11 times or more	1 hour per day	Less than 1 hour per day	7 days (everyday)	3 to 5 days
Pre-Covid	7 hours	After 2am	10-20 hours	2 days	0 days (not at all)	4 to 6 times	1 to 3 times	1-2 cups	0 days (not at all)	1 to 3 times	3 hours per day	5 or more hours per day	0 days (not at all)	0 days (not at all)
Pre-Covid	5 hours	After 2am	5-10 hours	3 days	0 days (not at all)	4 to 6 times	1 to 3 times	0 (none at all)	0 days (not at all)	0 times (not at all)	4 hours per day	Not at all	0 days (not at all)	1 or 2 days
Pre-Covid	8 hours	Between 8pm and 10pm	10-20 hours	4 days	4 days	11 times or more	4 to 6 times	1-2 cups	7 days (everyday)	0 times (not at all)	Not at all	Not at all	0 days (not at all)	0 days (not at all)	0 times (not at all)
Pre-Covid	6 hours	Between 10pm and 12am	20-30 hours	4 days	4 days	1 to 3 times	1 to 3 times	3-4 cups	3 days	4 to 6 times	5 hours or more per day	5 or more hours per day	2 days	1 or 2 days	0 times (not at all)
Pre-Covid	6 hours	Between 10pm and 12am	10-20 hours	5 days	5 days	1 to 3 times	1 to 3 times	1-2 cups	5 days	1 to 3 times	Less than 1 hour per day	Not at all	1 day	1 or 2 days
Pre-Covid	6 hours	Between 12am and 2am	20-30 hours	3 days	0 days (not at all)	1 to 3 times	4 to 6 times	0 (none at all)	1 day	1 to 3 times	5 hours or more per day	Not at all	0 days (not at all)	1 or 2 days	0 times (not at all)
Pre-Covid	9 hours	Between 10pm and 12am	10-20 hours	0 days (not at all)	0 days (not at all)	4 to 6 times	1 to 3 times	1-2 cups	7 days (everyday)	0 times (not at all)	5 hours or more per day	5 or more hours per day		1 or 2 days
Pre-Covid	5 hours	Between 10pm and 12am	20-30 hours	3 days	2 days	1 to 3 times	1 to 3 times	1-2 cups	4 days	1 to 3 times	2 hours per day	Less than 1 hour per day		1 or 2 days
Pre-Covid	8 hours	Between 12am and 2am	30-40 hours	7 days	0 days (not at all)	1 to 3 times	1 to 3 times	1-2 cups	0 days (not at all)	1 to 3 times	2 hours per day	Not at all		6 to 9 days	0 times (not at all)
Pre-Covid	7 hours	Between 12am and 2am	20-30 hours	5 days	5 days	7 to 11 times	4 to 6 times	1-2 cups	6 days	1 to 3 times	3 hours per day	Not at all		6 to 9 days	0 times (not at all)
Pre-Covid	5 hours	Between 12am and 2am	20-30 hours	3 days	0 days (not at all)	4 to 6 times	1 to 3 times	1-2 cups	1 day	1 to 3 times	1 hour per day	2 hours per day	0 days (not at all)	6 to 9 days	0 times (not at all)
Pre-Covid	5 hours	Between 10pm and 12am	10-20 hours	5 days	5 days	1 to 3 times	1 to 3 times	0 (none at all)	0 days (not at all)	0 times (not at all)	5 hours or more per day	5 or more hours per day		3 to 5 days
Pre-Covid	6 hours	Between 10pm and 12am	30-40 hours	5 days	2 days	7 to 11 times	7 to 10 times	1-2 cups	7 days (everyday)	0 times (not at all)	1 hour per day	Less than 1 hour per day		3 to 5 days	0 times (not at all)
Pre-Covid	5 hours	Between 12am and 2am	20-30 hours	2 days	0 days (not at all)	4 to 6 times	0 times (not at all)	0 (none at all)	1 day	4 to 6 times	5 hours or more per day	3 hours per day		3 to 5 days
Pre-Covid	6 hours	Between 10pm and 12am	10-20 hours								Less than 1 hour per day	Not at all
Pre-Covid	6 hours	Between 10pm and 12am	10-20 hours	7 days	7 days	0 times (not at all)	4 to 6 times	1-2 cups	7 days (everyday)	0 times (not at all)	Less than 1 hour per day	Not at all		1 or 2 days
Pre-Covid	7 hours	Between 12am and 2am	20-30 hours	6 days	6 days	7 to 11 times	7 to 10 times	1-2 cups	6 days	0 times (not at all)	3 hours per day	5 or more hours per day		10 to 19 days	0 times (not at all)
Pre-Covid	9 hours	Between 12am and 2am	20-30 hours	0 days (not at all)	0 days (not at all)	1 to 3 times	0 times (not at all)	0 (none at all)	2 days	4 to 6 times	5 hours or more per day	Less than 1 hour per day		3 to 5 days
Pre-Covid	5 hours	Between 12am and 2am	20-30 hours	4 days	0 days (not at all)	1 to 3 times	1 to 3 times	3-4 cups	3 days	4 to 6 times	3 hours per day	3 hours per day		20 to 29 days	5 days
Pre-Covid	6 hours	Between 10pm and 12am	5-10 hours	7 days	2 days	4 to 6 times	1 to 3 times	0 (none at all)	5 days	1 to 3 times	3 hours per day	2 hours per day		1 or 2 days	0 times (not at all)
Pre-Covid	5 hours	Between 10pm and 12am	10-20 hours	6 days	4 days	4 to 6 times	1 to 3 times	3-4 cups	6 days	0 times (not at all)	2 hours per day	1 hour per day		3 to 5 days
Pre-Covid	5 hours	After 2am	10-20 hours	1 day	2 days	1 to 3 times	4 to 6 times	3-4 cups	2 days	1 to 3 times	3 hours per day	5 or more hours per day	0 days (not at all)	0 days (not at all)	0 times (not at all)
Pre-Covid	5 hours	Between 12am and 2am	10-20 hours	0 days (not at all)	0 days (not at all)	1 to 3 times	0 times (not at all)	0 (none at all)	0 days (not at all)	0 times (not at all)	3 hours per day	Not at all		1 or 2 days	0 times (not at all)
Pre-Covid	7 hours	Between 10pm and 12am	20-30 hours	3 days	0 days (not at all)	0 times (not at all)	4 to 6 times	0 (none at all)	0 days (not at all)	0 times (not at all)	1 hour per day	4 hours per day		0 days (not at all)	0 times (not at all)
Pre-Covid	8 hours	Between 12am and 2am	Under 5 hours	3 days	0 days (not at all)	4 to 6 times	11 times or more	1-2 cups	7 days (everyday)	0 times (not at all)	5 hours or more per day	4 hours per day
Pre-Covid	7 hours	Between 12am and 2am	5-10 hours	6 days	6 days	1 to 3 times	1 to 3 times	0 (none at all)	3 days	1 to 3 times	1 hour per day	1 hour per day	1 day	20 to 29 days	0 times (not at all)
Pre-Covid	7 hours	Between 12am and 2am	10-20 hours	4 days	4 days	11 times or more	11 times or more	1-2 cups	1 day	0 times (not at all)	Less than 1 hour per day	Not at all		3 to 5 days	1 day
Pre-Covid	7 hours	Between 12am and 2am	Under 5 hours	6 days	6 days	1 to 3 times	4 to 6 times	1-2 cups	4 days	1 to 3 times	1 hour per day	Not at all	0 days (not at all)	3 to 5 days	0 times (not at all)
Pre-Covid	5 hours	After 2am	20-30 hours	0 days (not at all)	0 days (not at all)	1 to 3 times	1 to 3 times	more than 7 cups	6 days	1 to 3 times	Not at all	1 hour per day		0 days (not at all)
Pre-Covid	4 hours or less	After 2am	5-10 hours	1 day	1 day	4 to 6 times	4 to 6 times	0 (none at all)	4 days	0 times (not at all)	2 hours per day	5 or more hours per day	0 days (not at all)	3 to 5 days	4 days
Pre-Covid	5 hours	Between 12am and 2am	20-30 hours	1 day	1 day	1 to 3 times	1 to 3 times	1-2 cups	1 day	1 to 3 times	Less than 1 hour per day	2 hours per day	0 days (not at all)	3 to 5 days	0 times (not at all)
Pre-Covid	4 hours or less	After 2am	20-30 hours	6 days	5 days	1 to 3 times	4 to 6 times	3-4 cups	3 days	4 to 6 times	5 hours or more per day	Less than 1 hour per day	0 days (not at all)	10 to 19 days	0 times (not at all)
Pre-Covid	6 hours	After 2am	10-20 hours	5 days	5 days	4 to 6 times	7 to 10 times	5-6 cups	2 days	1 to 3 times	Less than 1 hour per day	5 or more hours per day
Pre-Covid	8 hours	Between 10pm and 12am	5-10 hours	0 days (not at all)	0 days (not at all)	1 to 3 times	4 to 6 times	0 (none at all)	0 days (not at all)	1 to 3 times	3 hours per day	Not at all
Pre-Covid	7 hours	Between 12am and 2am	10-20 hours	3 days	2 days	4 to 6 times	4 to 6 times	3-4 cups	5 days	1 to 3 times	2 hours per day	3 hours per day		10 to 19 days
Pre-Covid	7 hours	Between 12am and 2am	10-20 hours	3 days	2 days	4 to 6 times	4 to 6 times	0 (none at all)	6 days	0 times (not at all)	4 hours per day	2 hours per day		1 or 2 days
Pre-Covid	8 hours	Between 10pm and 12am	10-20 hours	5 days	2 days	4 to 6 times	0 times (not at all)	1-2 cups	3 days	1 to 3 times	4 hours per day	1 hour per day	1 day	10 to 19 days	0 times (not at all)
Pre-Covid	7 hours	Between 12am and 2am	20-30 hours	1 day	0 days (not at all)	4 to 6 times	1 to 3 times	0 (none at all)	7 days (everyday)	1 to 3 times	3 hours per day	4 hours per day		0 days (not at all)
Pre-Covid	7 hours	Between 12am and 2am	10-20 hours	0 days (not at all)	0 days (not at all)	4 to 6 times	1 to 3 times	1-2 cups	3 days	1 to 3 times	3 hours per day	3 hours per day		1 or 2 days
Pre-Covid	5 hours	Between 12am and 2am	20-30 hours	5 days	3 days	7 to 11 times	7 to 10 times	0 (none at all)	2 days	1 to 3 times	3 hours per day	Not at all		0 days (not at all)
Pre-Covid	8 hours	Between 12am and 2am	10-20 hours	2 days	1 day	1 to 3 times	1 to 3 times	0 (none at all)	2 days	1 to 3 times	2 hours per day	Less than 1 hour per day
Pre-Covid	7 hours	Between 10pm and 12am	10-20 hours	5 days	0 days (not at all)	0 times (not at all)	0 times (not at all)	1-2 cups	4 days	0 times (not at all)	5 hours or more per day	5 or more hours per day
Pre-Covid	8 hours	Between 10pm and 12am	10-20 hours	0 days (not at all)	0 days (not at all)	1 to 3 times	0 times (not at all)	3-4 cups	0 days (not at all)	0 times (not at all)	5 hours or more per day	5 or more hours per day
Pre-Covid	7 hours	Between 10pm and 12am	20-30 hours	3 days	1 day	11 times or more	11 times or more	more than 7 cups	7 days (everyday)	0 times (not at all)	1 hour per day	Not at all		3 to 5 days
Pre-Covid	8 hours	Between 10pm and 12am	10-20 hours	3 days	3 days	7 to 11 times	7 to 10 times	0 (none at all)	6 days	4 to 6 times	3 hours per day	4 hours per day		3 to 5 days
Pre-Covid	6 hours	Between 12am and 2am	5-10 hours	2 days	1 day	1 to 3 times	1 to 3 times	3-4 cups	3 days	1 to 3 times	3 hours per day	2 hours per day	2 days	1 or 2 days	6 days
Pre-Covid	5 hours	Between 12am and 2am	5-10 hours	5 days	5 days	4 to 6 times	4 to 6 times	1-2 cups	6 days	1 to 3 times	2 hours per day	3 hours per day	0 days (not at all)	6 to 9 days	0 times (not at all)
Pre-Covid	6 hours	Between 10pm and 12am	10-20 hours								3 hours per day	1 hour per day
Pre-Covid	6 hours	Between 10pm and 12am	10-20 hours								2 hours per day	2 hours per day
Pre-Covid	8 hours	Between 10pm and 12am	10-20 hours	1 day	0 days (not at all)	4 to 6 times	7 to 10 times	0 (none at all)	7 days (everyday)	1 to 3 times	Less than 1 hour per day	4 hours per day	0 days (not at all)	0 days (not at all)	0 times (not at all)
Pre-Covid	6 hours	Between 12am and 2am	10-20 hours	1 day	1 day	1 to 3 times	1 to 3 times	1-2 cups	3 days	1 to 3 times	2 hours per day	1 hour per day		1 or 2 days
Pre-Covid	6 hours	Between 12am and 2am	10-20 hours	6 days	3 days	11 times or more	11 times or more	1-2 cups	2 days	1 to 3 times	Less than 1 hour per day	Not at all			0 times (not at all)
Pre-Covid	7 hours	Between 10pm and 12am	10-20 hours	1 day	1 day	1 to 3 times	0 times (not at all)	more than 7 cups	2 days	4 to 6 times	2 hours per day	Less than 1 hour per day
Pre-Covid	7 hours	Between 10pm and 12am	5-10 hours	3 days	6 days	7 to 11 times	4 to 6 times	0 (none at all)	7 days (everyday)	0 times (not at all)	1 hour per day	Less than 1 hour per day		0 days (not at all)
Pre-Covid	9 hours	Between 10pm and 12am	5-10 hours	2 days	0 days (not at all)	4 to 6 times	4 to 6 times	3-4 cups	7 days (everyday)	4 to 6 times	3 hours per day	2 hours per day
Pre-Covid	5 hours	Between 12am and 2am	5-10 hours	2 days	0 days (not at all)	1 to 3 times	1 to 3 times	1-2 cups	5 days	1 to 3 times	5 hours or more per day	3 hours per day		1 or 2 days
Pre-Covid	6 hours	Between 12am and 2am	10-20 hours	3 days	1 day	4 to 6 times	1 to 3 times	3-4 cups	2 days	1 to 3 times	1 hour per day	Less than 1 hour per day		6 to 9 days
Pre-Covid	9 hours	Between 12am and 2am	20-30 hours	2 days	0 days (not at all)	4 to 6 times	4 to 6 times	3-4 cups	1 day	0 times (not at all)	2 hours per day	Not at all	0 days (not at all)	0 days (not at all)	7 days (everyday)
Pre-Covid	8 hours	Between 10pm and 12am	10-20 hours	4 days	4 days	4 to 6 times	1 to 3 times	3-4 cups	5 days	1 to 3 times	2 hours per day
Pre-Covid	6 hours	Between 12am and 2am	10-20 hours	1 day	2 days	1 to 3 times	1 to 3 times	0 (none at all)	7 days (everyday)	1 to 3 times	Less than 1 hour per day	3 hours per day	0 days (not at all)	3 to 5 days
Pre-Covid	5 hours	Between 12am and 2am	10-20 hours	6 days	6 days	1 to 3 times	1 to 3 times	0 (none at all)	1 day	4 to 6 times	2 hours per day	Less than 1 hour per day	0 days (not at all)	6 to 9 days
Pre-Covid	7 hours	Between 12am and 2am	10-20 hours	6 days	4 days	11 times or more	7 to 10 times	0 (none at all)	7 days (everyday)	0 times (not at all)	Less than 1 hour per day	Not at all
Pre-Covid	7 hours	Between 12am and 2am	10-20 hours	4 days	0 days (not at all)	7 to 11 times	4 to 6 times	0 (none at all)	4 days	4 to 6 times	1 hour per day	1 hour per day	0 days (not at all)	1 or 2 days	0 times (not at all)
Pre-Covid	7 hours	Between 10pm and 12am	Over 40 hours	2 days	2 days	4 to 6 times	7 to 10 times	3-4 cups	6 days	4 to 6 times	2 hours per day	Not at all	3 days	1 or 2 days	7 days (everyday)
Pre-Covid	6 hours	Between 12am and 2am	20-30 hours	6 days	4 days	7 to 11 times	7 to 10 times	1-2 cups	7 days (everyday)	0 times (not at all)	1 hour per day	Not at all		0 days (not at all)
Pre-Covid	7 hours	Between 12am and 2am	10-20 hours	4 days	2 days	1 to 3 times	7 to 10 times	0 (none at all)	3 days	1 to 3 times	4 hours per day	3 hours per day	0 days (not at all)	10 to 19 days
Pre-Covid	7 hours	Between 12am and 2am	10-20 hours	0 days (not at all)	0 days (not at all)	0 times (not at all)	4 to 6 times	0 (none at all)	5 days	0 times (not at all)	Less than 1 hour per day	Less than 1 hour per day	0 days (not at all)	1 or 2 days	5 days
Pre-Covid	7 hours	Between 12am and 2am	20-30 hours	3 days	2 days	4 to 6 times	1 to 3 times	1-2 cups	6 days	1 to 3 times	2 hours per day	3 hours per day	0 days (not at all)	0 days (not at all)
Pre-Covid	9 hours	Between 10pm and 12am	5-10 hours	0 days (not at all)	0 days (not at all)	1 to 3 times	0 times (not at all)	0 (none at all)	6 days	4 to 6 times	2 hours per day	3 hours per day		1 or 2 days	0 times (not at all)
Pre-Covid	5 hours	Between 12am and 2am	10-20 hours	3 days	0 days (not at all)	4 to 6 times	1 to 3 times	1-2 cups	0 days (not at all)	1 to 3 times	5 hours or more per day	Less than 1 hour per day	7 days (everyday)	6 to 9 days	2 days
Pre-Covid	7 hours	Between 10pm and 12am	10-20 hours	7 days	3 days	7 to 11 times	1 to 3 times	0 (none at all)	4 days	0 times (not at all)	1 hour per day	1 hour per day		1 or 2 days	0 times (not at all)
Pre-Covid	6 hours	Between 10pm and 12am	20-30 hours	1 day	0 days (not at all)	1 to 3 times	0 times (not at all)	0 (none at all)	0 days (not at all)	1 to 3 times	Less than 1 hour per day	1 hour per day
Pre-Covid	6 hours	Between 10pm and 12am	20-30 hours	3 days	2 days	7 to 11 times	4 to 6 times	5-6 cups	7 days (everyday)	0 times (not at all)	4 hours per day	Less than 1 hour per day		6 to 9 days
Pre-Covid	7 hours	Between 10pm and 12am	10-20 hours	7 days	7 days	4 to 6 times	7 to 10 times	5-6 cups	0 days (not at all)	11 times or more	2 hours per day	1 hour per day	0 days (not at all)	1 or 2 days
Pre-Covid	7 hours	Between 10pm and 12am		0 days (not at all)	0 days (not at all)	1 to 3 times	7 to 10 times	1-2 cups	7 days (everyday)	0 times (not at all)	4 hours per day	Not at all		6 to 9 days	4 days
Pre-Covid	7 hours	Between 10pm and 12am	10-20 hours	7 days	7 days	1 to 3 times	4 to 6 times	5-6 cups	0 days (not at all)	7 to 10 times	2 hours per day	Not at all	0 days (not at all)	3 to 5 days
Pre-Covid	6 hours	Between 12am and 2am	20-30 hours	2 days	0 days (not at all)	1 to 3 times	1 to 3 times	5-6 cups	2 days	4 to 6 times	3 hours per day	Not at all		1 or 2 days
Pre-Covid	7 hours	Between 12am and 2am	10-20 hours	2 days	0 days (not at all)	11 times or more	7 to 10 times	0 (none at all)	1 day	1 to 3 times	2 hours per day	Less than 1 hour per day	7 days (everyday)	3 to 5 days
Pre-Covid	7 hours	Between 12am and 2am	30-40 hours	6 days	4 days	4 to 6 times	1 to 3 times	1-2 cups	7 days (everyday)	1 to 3 times	3 hours per day	3 hours per day		0 days (not at all)	5 days
Pre-Covid	7 hours	After 2am	10-20 hours	4 days	1 day	4 to 6 times	1 to 3 times	1-2 cups	1 day	0 times (not at all)	2 hours per day	Less than 1 hour per day		0 days (not at all)	0 times (not at all)
Pre-Covid	5 hours	Between 12am and 2am	5-10 hours	5 days	2 days	4 to 6 times	1 to 3 times	0 (none at all)	2 days	1 to 3 times	1 hour per day	Less than 1 hour per day
Pre-Covid	9 hours	After 2am	10-20 hours	7 days	3 days	1 to 3 times	1 to 3 times	1-2 cups	0 days (not at all)	0 times (not at all)	2 hours per day	Less than 1 hour per day		0 days (not at all)	0 times (not at all)
Pre-Covid	7 hours	Between 10pm and 12am	20-30 hours	6 days	6 days	11 times or more	11 times or more	1-2 cups	7 days (everyday)	0 times (not at all)	2 hours per day	1 hour per day
Pre-Covid	6 hours	Between 12am and 2am	10-20 hours	2 days	2 days	1 to 3 times	7 to 10 times	0 (none at all)	4 days	1 to 3 times	4 hours per day	4 hours per day	0 days (not at all)
Pre-Covid	5 hours	Between 12am and 2am	20-30 hours								3 hours per day	Less than 1 hour per day
Pre-Covid	6 hours	Between 10pm and 12am	5-10 hours	0 days (not at all)	0 days (not at all)	0 times (not at all)	1 to 3 times	0 (none at all)	7 days (everyday)	4 to 6 times	5 hours or more per day	3 hours per day
Pre-Covid	9 hours	Between 10pm and 12am	Under 5 hours	2 days	2 days	4 to 6 times	7 to 10 times	0 (none at all)	7 days (everyday)	1 to 3 times	4 hours per day	Not at all		1 or 2 days	6 days
Pre-Covid	5 hours	Between 12am and 2am	Under 5 hours	6 days	2 days	4 to 6 times	4 to 6 times	0 (none at all)	3 days	1 to 3 times	3 hours per day	1 hour per day		6 to 9 days
Pre-Covid	7 hours	Between 10pm and 12am	20-30 hours	2 days	0 days (not at all)	1 to 3 times	7 to 10 times	1-2 cups	7 days (everyday)	1 to 3 times	4 hours per day	3 hours per day	0 days (not at all)	1 or 2 days	0 times (not at all)
Pre-Covid	5 hours	After 2am	5-10 hours	0 days (not at all)	0 days (not at all)	4 to 6 times	1 to 3 times	5-6 cups	0 days (not at all)	7 to 10 times	4 hours per day	4 hours per day	1 day	1 or 2 days	0 times (not at all)
Pre-Covid	8 hours	Between 10pm and 12am	20-30 hours	3 days	2 days	11 times or more	1 to 3 times	1-2 cups	2 days	1 to 3 times	5 hours or more per day	3 hours per day		1 or 2 days
Pre-Covid	7 hours	Between 12am and 2am	10-20 hours	7 days	0 days (not at all)	11 times or more	4 to 6 times	0 (none at all)	7 days (everyday)	1 to 3 times	1 hour per day	Less than 1 hour per day	0 days (not at all)	1 or 2 days	0 times (not at all)
Pre-Covid	5 hours	After 2am	30-40 hours	0 days (not at all)	0 days (not at all)	1 to 3 times	1 to 3 times	3-4 cups	2 days	1 to 3 times	4 hours per day	2 hours per day	7 days (everyday)	3 to 5 days	7 days (everyday)
Pre-Covid	6 hours	Between 12am and 2am	5-10 hours	5 days	0 days (not at all)	1 to 3 times	1 to 3 times	0 (none at all)	2 days	4 to 6 times	2 hours per day	4 hours per day
Pre-Covid	8 hours	Between 12am and 2am	10-20 hours	3 days	0 days (not at all)	7 to 11 times	0 times (not at all)	1-2 cups	1 day	0 times (not at all)	5 hours or more per day	3 hours per day
Pre-Covid	5 hours	Between 12am and 2am	30-40 hours	7 days	1 day	11 times or more	4 to 6 times	1-2 cups	1 day	0 times (not at all)	1 hour per day	Less than 1 hour per day		3 to 5 days	5 days
Pre-Covid	8 hours	Between 12am and 2am	10-20 hours	3 days	1 day	4 to 6 times	4 to 6 times	1-2 cups	7 days (everyday)	0 times (not at all)	3 hours per day	3 hours per day		1 or 2 days	0 times (not at all)
Pre-Covid	5 hours	Between 10pm and 12am	20-30 hours	0 days (not at all)	0 days (not at all)	1 to 3 times	4 to 6 times	more than 7 cups	5 days	1 to 3 times	5 hours or more per day	Not at all	7 days (everyday)	1 or 2 days	4 days
Pre-Covid	7 hours	Between 12am and 2am	5-10 hours	3 days	2 days	1 to 3 times	4 to 6 times	more than 7 cups	5 days	1 to 3 times	1 hour per day	2 hours per day		3 to 5 days	7 days (everyday)
Pre-Covid	7 hours	Between 12am and 2am	10-20 hours	2 days	2 days	1 to 3 times	7 to 10 times	5-6 cups	3 days	0 times (not at all)	4 hours per day	2 hours per day
Pre-Covid	6 hours	After 2am	10-20 hours	0 days (not at all)	0 days (not at all)	0 times (not at all)	0 times (not at all)	3-4 cups	1 day	0 times (not at all)	5 hours or more per day	Not at all	0 days (not at all)	1 or 2 days	0 times (not at all)
Pre-Covid	8 hours	Between 10pm and 12am	10-20 hours	4 days	0 days (not at all)	1 to 3 times	1 to 3 times	0 (none at all)	2 days	1 to 3 times	3 hours per day	2 hours per day	0 days (not at all)	0 days (not at all)	1 day
Pre-Covid	7 hours	Between 10pm and 12am	10-20 hours	0 days (not at all)	0 days (not at all)	1 to 3 times	4 to 6 times	1-2 cups	3 days	1 to 3 times	3 hours per day	Less than 1 hour per day
Pre-Covid	7 hours	Between 12am and 2am	20-30 hours	7 days	7 days	4 to 6 times	4 to 6 times	1-2 cups	7 days (everyday)	0 times (not at all)	3 hours per day	5 or more hours per day	0 days (not at all)	6 to 9 days	0 times (not at all)
Pre-Covid	7 hours	Between 12am and 2am	5-10 hours	3 days	2 days	1 to 3 times	0 times (not at all)	0 (none at all)	3 days	1 to 3 times	3 hours per day	2 hours per day	0 days (not at all)	1 or 2 days	0 times (not at all)
Pre-Covid	7 hours	Between 10pm and 12am	10-20 hours	6 days	1 day	0 times (not at all)	1 to 3 times	0 (none at all)	3 days	1 to 3 times	Less than 1 hour per day	Not at all	0 days (not at all)
Pre-Covid	7 hours	Between 10pm and 12am	5-10 hours	3 days	2 days	1 to 3 times	1 to 3 times	1-2 cups	5 days	1 to 3 times	1 hour per day	Not at all	0 days (not at all)	1 or 2 days
Pre-Covid	7 hours	Between 10pm and 12am	5-10 hours	5 days	5 days	1 to 3 times	4 to 6 times	0 (none at all)	7 days (everyday)	0 times (not at all)	Less than 1 hour per day	2 hours per day		1 or 2 days
Pre-Covid	6 hours	Between 12am and 2am	20-30 hours	3 days	0 days (not at all)	1 to 3 times	0 times (not at all)	0 (none at all)	7 days (everyday)	0 times (not at all)	5 hours or more per day	5 or more hours per day	3 days	1 or 2 days
Pre-Covid	7 hours	Between 12am and 2am	Under 5 hours	3 days	1 day	4 to 6 times	1 to 3 times	1-2 cups	3 days	1 to 3 times	4 hours per day	1 hour per day	1 day	0 days (not at all)	0 times (not at all)
Pre-Covid	5 hours	After 2am	10-20 hours	2 days	1 day	0 times (not at all)	1 to 3 times	1-2 cups	1 day	1 to 3 times	3 hours per day	3 hours per day	7 days (everyday)	1 or 2 days	3 days
Pre-Covid	6 hours	Between 10pm and 12am	10-20 hours	0 days (not at all)	0 days (not at all)	7 to 11 times	1 to 3 times	0 (none at all)	4 days	1 to 3 times	Less than 1 hour per day	3 hours per day
Pre-Covid	7 hours	Between 10pm and 12am	5-10 hours	3 days	3 days	1 to 3 times	1 to 3 times	0 (none at all)	3 days	1 to 3 times	3 hours per day	Not at all
Pre-Covid	8 hours	Between 10pm and 12am	10-20 hours	0 days (not at all)	0 days (not at all)	4 to 6 times	4 to 6 times	1-2 cups	4 days	1 to 3 times	5 hours or more per day	5 or more hours per day
Pre-Covid	7 hours	Between 12am and 2am	10-20 hours	2 days	2 days	7 to 11 times	4 to 6 times	0 (none at all)	5 days	1 to 3 times	3 hours per day	1 hour per day		0 days (not at all)
Pre-Covid	7 hours	After 2am		3 days	2 days	1 to 3 times	1 to 3 times	0 (none at all)	4 days	1 to 3 times	5 hours or more per day	5 or more hours per day	1 day		1 day
Pre-Covid	9 hours	Between 12am and 2am	10-20 hours	0 days (not at all)	0 days (not at all)	1 to 3 times	1 to 3 times	0 (none at all)	2 days	11 times or more	5 hours or more per day	5 or more hours per day	0 days (not at all)	0 days (not at all)
Pre-Covid	10 or more hours	Between 10pm and 12am	10-20 hours	2 days	0 days (not at all)	1 to 3 times	0 times (not at all)	0 (none at all)	0 days (not at all)	1 to 3 times	3 hours per day	2 hours per day	1 day	1 or 2 days
Pre-Covid	7 hours	Between 12am and 2am	20-30 hours	0 days (not at all)	0 days (not at all)	1 to 3 times	0 times (not at all)	0 (none at all)	1 day	1 to 3 times	2 hours per day	3 hours per day		0 days (not at all)	0 times (not at all)
Pre-Covid	8 hours	Between 10pm and 12am	Under 5 hours	7 days	3 days	4 to 6 times	7 to 10 times	1-2 cups	7 days (everyday)	11 times or more	3 hours per day	4 hours per day		1 or 2 days	3 days
Pre-Covid	7 hours	Between 10pm and 12am	20-30 hours	5 days	0 days (not at all)	1 to 3 times	1 to 3 times	more than 7 cups	3 days	0 times (not at all)	3 hours per day	1 hour per day	1 day	3 to 5 days
Pre-Covid	6 hours	After 2am	10-20 hours	3 days	0 days (not at all)	7 to 11 times	4 to 6 times	1-2 cups	2 days	1 to 3 times	1 hour per day	4 hours per day	1 day	1 or 2 days	0 times (not at all)
Pre-Covid	5 hours	Between 12am and 2am	10-20 hours	0 days (not at all)	0 days (not at all)	7 to 11 times	1 to 3 times	3-4 cups	1 day	4 to 6 times	3 hours per day	Less than 1 hour per day		1 or 2 days
Pre-Covid	6 hours	Between 12am and 2am	20-30 hours	2 days	0 days (not at all)	1 to 3 times	0 times (not at all)	5-6 cups	0 days (not at all)	1 to 3 times	1 hour per day	2 hours per day	0 days (not at all)	3 to 5 days	0 times (not at all)
Pre-Covid	7 hours	Between 10pm and 12am	10-20 hours								3 hours per day	3 hours per day
Pre-Covid	6 hours	Between 12am and 2am	10-20 hours	1 day	0 days (not at all)	4 to 6 times	1 to 3 times	1-2 cups	1 day	1 to 3 times	3 hours per day	1 hour per day		1 or 2 days
Pre-Covid	5 hours	Between 12am and 2am	30-40 hours	0 days (not at all)	0 days (not at all)	0 times (not at all)	1 to 3 times	3-4 cups	2 days	4 to 6 times	4 hours per day	3 hours per day
Pre-Covid	7 hours	Between 12am and 2am	10-20 hours	5 days	5 days	1 to 3 times	4 to 6 times	0 (none at all)	5 days	4 to 6 times	4 hours per day	Not at all	0 days (not at all)	10 to 19 days	0 times (not at all)
Pre-Covid	5 hours	Between 12am and 2am	20-30 hours	2 days	0 days (not at all)	11 times or more	4 to 6 times	3-4 cups	1 day	1 to 3 times	1 hour per day	Not at all	0 days (not at all)	10 to 19 days	1 day
Pre-Covid	6 hours	Between 12am and 2am	5-10 hours	0 days (not at all)	3 days	1 to 3 times	4 to 6 times	1-2 cups	7 days (everyday)	1 to 3 times	2 hours per day	Not at all		1 or 2 days
Pre-Covid	8 hours	Between 12am and 2am	10-20 hours	4 days	2 days	4 to 6 times	0 times (not at all)	1-2 cups	4 days	1 to 3 times	Less than 1 hour per day	3 hours per day	0 days (not at all)	0 days (not at all)	0 times (not at all)
Pre-Covid	6 hours	Between 8pm and 10pm	5-10 hours	2 days	0 days (not at all)	1 to 3 times	1 to 3 times	0 (none at all)	3 days	1 to 3 times	3 hours per day	3 hours per day
Pre-Covid	7 hours	Between 10pm and 12am	10-20 hours	0 days (not at all)	0 days (not at all)	7 to 10 times	7 to 10 times	3-4 cups	7 days (everyday)	1 to 3 times	2 hours per day	1 hour per day		0 days (not at all)	0 times (not at all)
Pre-Covid	7 hours	Between 8pm and 10pm	10-20 hours	2 days	0 days (not at all)	7 to 10 times	1 to 3 times	0 (none at all)	0 days (not at all)	0 times (not at all)	1 hour per day	2 hours per day	0 days (not at all)	0 days (not at all)
Pre-Covid	6 hours	Between 10pm and 12am	5-10 hours	4 days	3 days	1 to 3 times	0 times (not at all)	0 (none at all)	5 days	0 times (not at all)	1 hour per day	1 hour per day		0 days (not at all)
Pre-Covid	4 hours or less	Between 12am and 2am	10-20 hours	1 day	2 days	4 to 6 times	4 to 6 times	0 (none at all)	1 day	1 to 3 times	4 hours per day	3 hours per day	0 days (not at all)	0 days (not at all)	0 times (not at all)
Pre-Covid	7 hours	Between 10pm and 12am	5-10 hours	6 days	5 days	11 times or more	4 to 6 times	0 (none at all)	7 days (everyday)	4 to 6 times	1 hour per day	Less than 1 hour per day	2 days	10 to 19 days
Pre-Covid	7 hours	Between 10pm and 12am	20-30 hours	0 days (not at all)	0 days (not at all)	4 to 6 times	1 to 3 times	1-2 cups	0 days (not at all)	1 to 3 times	4 hours per day	2 hours per day	0 days (not at all)	0 days (not at all)
Pre-Covid	7 hours	Between 10pm and 12am	30-40 hours	3 days	0 days (not at all)	1 to 3 times	4 to 6 times	1-2 cups	5 days	4 to 6 times	Less than 1 hour per day	Not at all		1 or 2 days	0 times (not at all)
Pre-Covid	8 hours	Between 12am and 2am	10-20 hours	1 day	1 day	1 to 3 times	1 to 3 times	0 (none at all)	2 days	1 to 3 times	5 hours or more per day	3 hours per day		3 to 5 days
Pre-Covid	6 hours	Between 12am and 2am	5-10 hours	3 days	0 days (not at all)	4 to 6 times	1 to 3 times	0 (none at all)	7 days (everyday)	1 to 3 times	Less than 1 hour per day	Less than 1 hour per day	7 days (everyday)	3 to 5 days	7 days (everyday)
Pre-Covid	5 hours	After 2am	30-40 hours	5 days	0 days (not at all)	1 to 3 times	1 to 3 times	0 (none at all)	1 day	1 to 3 times	5 hours or more per day	2 hours per day		1 or 2 days
Pre-Covid	6 hours	After 2am	20-30 hours	2 days	1 day	1 to 3 times	1 to 3 times	0 (none at all)	0 days (not at all)	1 to 3 times	2 hours per day	2 hours per day		3 to 5 days
Pre-Covid	6 hours	Between 12am and 2am	10-20 hours	3 days	3 days	1 to 3 times	1 to 3 times	1-2 cups	0 days (not at all)	1 to 3 times	5 hours or more per day	3 hours per day		1 or 2 days
Pre-Covid	9 hours	Between 10pm and 12am	0 hours	4 days	4 days	11 times or more	4 to 6 times	0 (none at all)	7 days (everyday)	0 times (not at all)	3 hours per day	3 hours per day		6 to 9 days	5 days
Pre-Covid	7 hours	Between 8pm and 10pm	0 hours	7 days	3 days	11 times or more	11 times or more	1-2 cups	7 days (everyday)	0 times (not at all)	1 hour per day	1 hour per day
Pre-Covid	7 hours	Between 8pm and 10pm	0 hours	7 days	3 days	11 times or more	11 times or more	1-2 cups	7 days (everyday)	0 times (not at all)	2 hours per day	1 hour per day		1 or 2 days
Pre-Covid	7 hours	Between 10pm and 12am	0 hours	5 days	1 day	1 to 3 times	1 to 3 times	1-2 cups	6 days	1 to 3 times	4 hours per day	5 or more hours per day	0 days (not at all)	3 to 5 days
Pre-Covid	5 hours	Between 10pm and 12am	0 hours	1 day	0 days (not at all)	1 to 3 times	1 to 3 times	0 (none at all)	2 days	4 to 6 times	3 hours per day	3 hours per day
Pre-Covid	9 hours	Between 10pm and 12am	0 hours	0 days (not at all)	0 days (not at all)	4 to 6 times	0 times (not at all)	0 (none at all)	3 days	1 to 3 times	5 hours or more per day	5 or more hours per day		1 or 2 days
Pre-Covid	8 hours	Between 10pm and 12am	0 hours	1 day	0 days (not at all)	11 times or more	11 times or more	0 (none at all)	7 days (everyday)	0 times (not at all)	2 hours per day	2 hours per day	0 days (not at all)	0 days (not at all)
Pre-Covid	5 hours	After 2am	0 hours	1 day	0 days (not at all)	4 to 6 times	4 to 6 times	1-2 cups	7 days (everyday)	0 times (not at all)	2 hours per day	3 hours per day		0 days (not at all)
Pre-Covid	6 hours	Between 12am and 2am	0 hours	1 day	0 days (not at all)	4 to 6 times	1 to 3 times	1-2 cups	6 days	1 to 3 times	3 hours per day	Less than 1 hour per day		3 to 5 days
Pre-Covid	7 hours	Between 8pm and 10pm	0 hours	6 days	6 days	4 to 6 times	4 to 6 times	0 (none at all)	2 days	1 to 3 times	4 hours per day	Not at all		0 days (not at all)
Pre-Covid	8 hours	Between 8pm and 10pm	0 hours	2 days	0 days (not at all)	1 to 3 times	1 to 3 times	3-4 cups	7 days (everyday)	1 to 3 times	2 hours per day	1 hour per day		1 or 2 days
Pre-Covid	5 hours	Between 12am and 2am	0 hours	0 days (not at all)	0 days (not at all)	4 to 6 times	4 to 6 times	0 (none at all)	0 days (not at all)	4 to 6 times	4 hours per day	4 hours per day	7 days (everyday)	6 to 9 days	0 times (not at all)
Pre-Covid	8 hours	Between 10pm and 12am	0 hours	5 days	0 days (not at all)	7 to 11 times	4 to 6 times	1-2 cups	2 days	0 times (not at all)	2 hours per day	2 hours per day		1 or 2 days
Pre-Covid	8 hours	Between 10pm and 12am	0 hours	0 days (not at all)	7 days	11 times or more	11 times or more	0 (none at all)	7 days (everyday)	1 to 3 times	1 hour per day	1 hour per day
Pre-Covid	8 hours	Between 8pm and 10pm	0 hours	6 days	4 days	11 times or more	7 to 10 times	0 (none at all)	7 days (everyday)	0 times (not at all)	Less than 1 hour per day	Less than 1 hour per day
Pre-Covid	6 hours	Between 12am and 2am	0 hours	0 days (not at all)	0 days (not at all)	7 to 11 times	4 to 6 times	0 (none at all)	7 days (everyday)	0 times (not at all)	5 hours or more per day	5 or more hours per day		0 days (not at all)
Pre-Covid	7 hours	Between 10pm and 12am	0 hours	2 days	0 days (not at all)	1 to 3 times	4 to 6 times	0 (none at all)	7 days (everyday)	1 to 3 times	2 hours per day	3 hours per day
Pre-Covid	8 hours	Between 10pm and 12am	0 hours	3 days	3 days	7 to 11 times	11 times or more	1-2 cups	7 days (everyday)	0 times (not at all)	1 hour per day	1 hour per day		0 days (not at all)	0 times (not at all)
Pre-Covid	7 hours	Between 12am and 2am	0 hours	0 days (not at all)	0 days (not at all)	4 to 6 times	1 to 3 times	1-2 cups	7 days (everyday)	1 to 3 times	4 hours per day	3 hours per day		0 days (not at all)
Pre-Covid	7 hours	Between 10pm and 12am	0 hours	7 days	3 days	7 to 11 times	4 to 6 times	1-2 cups	7 days (everyday)	1 to 3 times	2 hours per day	2 hours per day		0 days (not at all)
Pre-Covid	6 hours	Between 12am and 2am	0 hours	0 days (not at all)	0 days (not at all)	1 to 3 times	4 to 6 times	1-2 cups	4 days	4 to 6 times	3 hours per day	4 hours per day		0 days (not at all)
Pre-Covid	5 hours	Between 10pm and 12am	0 hours	2 days	1 day	7 to 11 times	4 to 6 times	more than 7 cups	2 days	0 times (not at all)	3 hours per day	Not at all		0 days (not at all)
Pre-Covid	4 hours or less	After 2am	0 hours	0 days (not at all)	0 days (not at all)	4 to 6 times	0 times (not at all)	1-2 cups	0 days (not at all)	1 to 3 times	5 hours or more per day	5 or more hours per day
Pre-Covid	7 hours	Between 10pm and 12am	0 hours								1 hour per day	Not at all
Pre-Covid	7 hours	Between 10pm and 12am	0 hours	3 days	2 days	1 to 3 times	4 to 6 times	0 (none at all)	7 days (everyday)	1 to 3 times	1 hour per day	Not at all	0 days (not at all)	0 days (not at all)
Pre-Covid	7 hours	Between 10pm and 12am	0 hours	5 days	3 days	7 to 11 times	11 times or more	0 (none at all)	7 days (everyday)	1 to 3 times	Less than 1 hour per day	3 hours per day
Pre-Covid	8 hours	Between 10pm and 12am	0 hours	1 day	0 days (not at all)	1 to 3 times	1 to 3 times	0 (none at all)	4 days	0 times (not at all)	5 hours or more per day	3 hours per day		3 to 5 days
Pre-Covid	7 hours	Between 10pm and 12am	0 hours	1 day	1 day	0 times (not at all)	0 times (not at all)	0 (none at all)	0 days (not at all)	1 to 3 times	3 hours per day	3 hours per day		1 or 2 days
Pre-Covid	6 hours	Between 10pm and 12am	0 hours								2 hours per day	Not at all
Pre-Covid	7 hours	Between 12am and 2am	0 hours	1 day	0 days (not at all)	0 times (not at all)	0 times (not at all)	1-2 cups	2 days	1 to 3 times	5 hours or more per day	3 hours per day
Pre-Covid	7 hours	After 2am	0 hours	2 days	0 days (not at all)	1 to 3 times	0 times (not at all)	0 (none at all)	2 days	1 to 3 times	5 hours or more per day	3 hours per day	1 day	1 or 2 days	0 times (not at all)
Pre-Covid	9 hours	Between 10pm and 12am	0 hours	0 days (not at all)	0 days (not at all)	4 to 6 times	7 to 10 times	0 (none at all)	2 days	1 to 3 times	Less than 1 hour per day	5 or more hours per day	1 day	0 days (not at all)	0 times (not at all)
Pre-Covid	8 hours	Between 12am and 2am	0 hours	1 day	1 day	1 to 3 times	1 to 3 times	0 (none at all)	1 day	4 to 6 times	2 hours per day	3 hours per day	1 day	1 or 2 days	0 times (not at all)
Pre-Covid	8 hours	Between 10pm and 12am	0 hours	4 days	2 days	4 to 6 times	4 to 6 times	1-2 cups	4 days	1 to 3 times	2 hours per day	2 hours per day
Pre-Covid	6 hours	Between 12am and 2am	0 hours	1 day	1 day	4 to 6 times	7 to 10 times	1-2 cups	4 days	1 to 3 times	3 hours per day	Not at all
Pre-Covid	6 hours	Between 12am and 2am	0 hours	1 day	2 days	7 to 11 times	4 to 6 times	5-6 cups	5 days	1 to 3 times	5 hours or more per day	Not at all	0 days (not at all)	1 or 2 days
Pre-Covid	7 hours	Between 10pm and 12am	0 hours	6 days	1 day	11 times or more	11 times or more	1-2 cups	4 days	1 to 3 times	5 hours or more per day	5 or more hours per day	0 days (not at all)	1 or 2 days
Pre-Covid	8 hours	Between 10pm and 12am	0 hours	2 days	2 days	1 to 3 times	4 to 6 times	1-2 cups	6 days	4 to 6 times	3 hours per day	2 hours per day		3 to 5 days
Pre-Covid	8 hours	Between 10pm and 12am	0 hours	2 days	0 days (not at all)	4 to 6 times	1 to 3 times	0 (none at all)	5 days	4 to 6 times	3 hours per day	1 hour per day	1 day
Pre-Covid	5 hours	After 2am	0 hours	7 days	7 days	1 to 3 times	7 to 10 times	0 (none at all)	3 days	0 times (not at all)	Less than 1 hour per day	Less than 1 hour per day
Pre-Covid	7 hours	Between 10pm and 12am	0 hours	4 days	4 days	1 to 3 times	7 to 10 times	0 (none at all)	7 days (everyday)	1 to 3 times	Less than 1 hour per day	3 hours per day
Pre-Covid	7 hours	Between 10pm and 12am	0 hours	2 days	1 day	1 to 3 times	1 to 3 times	3-4 cups	7 days (everyday)	0 times (not at all)	3 hours per day	1 hour per day		0 days (not at all)
Pre-Covid	5 hours	Between 12am and 2am	0 hours	5 days	4 days	7 to 10 times	4 to 6 times	0 (none at all)	7 days (everyday)	0 times (not at all)	1 hour per day	2 hours per day
Pre-Covid	5 hours	Between 10pm and 12am	0 hours	2 days	1 day	1 to 3 times	1 to 3 times	1-2 cups	2 days	1 to 3 times	2 hours per day	2 hours per day		1 or 2 days
Pre-Covid	6 hours	Between 10pm and 12am	0 hours	2 days	4 days	4 to 6 times	4 to 6 times	0 (none at all)	4 days	1 to 3 times	3 hours per day	2 hours per day			0 times (not at all)
Pre-Covid	8 hours	Between 8pm and 10pm	0 hours	5 days	2 days	7 to 10 times	1 to 3 times	0 (none at all)	4 days	0 times (not at all)	Less than 1 hour per day	Not at all
Pre-Covid	6 hours	Between 12am and 2am	0 hours	0 days (not at all)	0 days (not at all)	4 to 6 times	1 to 3 times	0 (none at all)	3 days	1 to 3 times	5 hours or more per day	5 or more hours per day
Pre-Covid	5 hours	Between 12am and 2am	0 hours	2 days	1 day	1 to 3 times	0 times (not at all)	0 (none at all)	7 days (everyday)	0 times (not at all)	3 hours per day	2 hours per day
Pre-Covid	7 hours	Between 12am and 2am	0 hours	2 days	2 days	1 to 3 times	1 to 3 times	1-2 cups	7 days (everyday)	1 to 3 times	4 hours per day	2 hours per day		1 or 2 days
Pre-Covid	5 hours	Between 12am and 2am	0 hours	7 days	0 days (not at all)	4 to 6 times	1 to 3 times	5-6 cups	3 days	0 times (not at all)	2 hours per day	1 hour per day	7 days (everyday)	0 days (not at all)	0 times (not at all)
Pre-Covid	8 hours	Between 10pm and 12am	0 hours	6 days	5 days	4 to 6 times	4 to 6 times	1-2 cups	7 days (everyday)	1 to 3 times	Less than 1 hour per day	Less than 1 hour per day
Pre-Covid	6 hours	Between 12am and 2am	0 hours	5 days	4 days	11 times or more	11 times or more	1-2 cups	7 days (everyday)	0 times (not at all)	2 hours per day	2 hours per day		0 days (not at all)	0 times (not at all)
Pre-Covid	9 hours	Between 8pm and 10pm	0 hours	3 days	2 days	1 to 3 times	4 to 6 times	0 (none at all)	7 days (everyday)	1 to 3 times	1 hour per day	2 hours per day		1 or 2 days	0 times (not at all)
Pre-Covid	6 hours	Between 8pm and 10pm	0 hours	3 days	3 days	7 to 11 times	7 to 10 times	0 (none at all)	5 days	0 times (not at all)	2 hours per day	Not at all		0 days (not at all)
Pre-Covid	9 hours	Between 10pm and 12am	0 hours	1 day	0 days (not at all)	4 to 6 times	1 to 3 times	0 (none at all)	2 days	4 to 6 times	5 hours or more per day	5 or more hours per day		3 to 5 days
Pre-Covid	7 hours	Between 10pm and 12am	0 hours	0 days (not at all)	0 days (not at all)	7 to 11 times	4 to 6 times	1-2 cups	6 days	0 times (not at all)	1 hour per day	1 hour per day		3 to 5 days	6 days
Pre-Covid	7 hours	Between 10pm and 12am	0 hours	6 days	6 days	4 to 6 times	0 times (not at all)	1-2 cups	7 days (everyday)	0 times (not at all)	3 hours per day	1 hour per day		1 or 2 days	0 times (not at all)
Pre-Covid	7 hours	Between 12am and 2am	0 hours	5 days	2 days	7 to 11 times	7 to 10 times	0 (none at all)	0 days (not at all)	1 to 3 times	2 hours per day	2 hours per day
Pre-Covid	8 hours	Between 12am and 2am	0 hours	3 days	3 days	11 times or more	7 to 10 times	1-2 cups	7 days (everyday)	1 to 3 times	5 hours or more per day	4 hours per day	1 day	3 to 5 days	7 days (everyday)
Pre-Covid	7 hours	Between 8pm and 10pm	0 hours	2 days	2 days	4 to 6 times	4 to 6 times	1-2 cups	7 days (everyday)	1 to 3 times	5 hours or more per day	3 hours per day	2 days
Pre-Covid	5 hours	After 2am	0 hours	3 days	2 days	4 to 6 times	4 to 6 times	0 (none at all)	7 days (everyday)	1 to 3 times	3 hours per day	Not at all		1 or 2 days
Pre-Covid	8 hours	Between 12am and 2am	0 hours	1 day	0 days (not at all)	11 times or more	4 to 6 times	0 (none at all)	7 days (everyday)	1 to 3 times	4 hours per day	5 or more hours per day
Pre-Covid	5 hours	Between 12am and 2am	0 hours	0 days (not at all)	0 days (not at all)	1 to 3 times	0 times (not at all)	0 (none at all)	1 day	4 to 6 times	2 hours per day	1 hour per day		3 to 5 days	3 days
Pre-Covid	6 hours	Between 12am and 2am	0 hours	6 days	6 days	7 to 11 times	4 to 6 times	1-2 cups	5 days	4 to 6 times	2 hours per day	2 hours per day	0 days (not at all)	10 to 19 days	6 days
Pre-Covid	7 hours	Between 12am and 2am	0 hours	7 days	4 days	11 times or more	7 to 10 times	1-2 cups	7 days (everyday)	0 times (not at all)	3 hours per day	Not at all	0 days (not at all)	1 or 2 days	0 times (not at all)
Pre-Covid	8 hours	Between 10pm and 12am	0 hours	7 days	3 days	1 to 3 times	4 to 6 times	1-2 cups	7 days (everyday)	1 to 3 times	2 hours per day	Not at all		0 days (not at all)	0 times (not at all)
Pre-Covid	7 hours	Between 12am and 2am	0 hours	2 days	0 days (not at all)	11 times or more	4 to 6 times	0 (none at all)	7 days (everyday)	0 times (not at all)	4 hours per day	Less than 1 hour per day		3 to 5 days	0 times (not at all)
Pre-Covid	7 hours	Between 12am and 2am	0 hours	7 days	5 days	0 times (not at all)	1 to 3 times	5-6 cups	3 days	7 to 10 times	2 hours per day	3 hours per day	7 days (everyday)	10 to 19 days	7 days (everyday)
Pre-Covid	6 hours	Between 12am and 2am	0 hours	0 days (not at all)	0 days (not at all)	1 to 3 times	4 to 6 times	0 (none at all)	2 days	4 to 6 times	3 hours per day	2 hours per day	1 day	3 to 5 days
Pre-Covid	8 hours	Between 10pm and 12am	0 hours	6 days	3 days	7 to 11 times	7 to 10 times	3-4 cups	7 days (everyday)	4 to 6 times	1 hour per day	3 hours per day	1 day	6 to 9 days	0 times (not at all)
Pre-Covid	7 hours	Between 12am and 2am	0 hours	1 day	2 days	4 to 6 times	1 to 3 times	0 (none at all)	2 days	1 to 3 times	4 hours per day	2 hours per day		10 to 19 days
Pre-Covid	6 hours	Between 10pm and 12am	0 hours	7 days	3 days	1 to 3 times	1 to 3 times	1-2 cups	5 days	1 to 3 times	4 hours per day	Less than 1 hour per day		1 or 2 days
Pre-Covid	8 hours	Between 10pm and 12am	0 hours	5 days	5 days	7 to 11 times	4 to 6 times	1-2 cups	7 days (everyday)	0 times (not at all)	2 hours per day	Less than 1 hour per day		3 to 5 days
Pre-Covid	6 hours	Between 10pm and 12am	0 hours	0 days (not at all)	0 days (not at all)	1 to 3 times	0 times (not at all)	3-4 cups	2 days	4 to 6 times	Less than 1 hour per day	Not at all		1 or 2 days	1 day
Pre-Covid	8 hours	Between 12am and 2am	0 hours	5 days	4 days	4 to 6 times	7 to 10 times	0 (none at all)	7 days (everyday)	1 to 3 times	1 hour per day	Less than 1 hour per day		3 to 5 days	5 days
Pre-Covid	6 hours	Between 10pm and 12am	0 hours	3 days	0 days (not at all)	4 to 6 times	1 to 3 times	0 (none at all)	7 days (everyday)	1 to 3 times	3 hours per day	5 or more hours per day		0 days (not at all)	3 days
Pre-Covid	6 hours	Between 10pm and 12am	0 hours	7 days	6 days	7 to 11 times	11 times or more	1-2 cups	7 days (everyday)	1 to 3 times	Less than 1 hour per day	Less than 1 hour per day		1 or 2 days
Pre-Covid	6 hours	Between 12am and 2am	0 hours	3 days	3 days	4 to 6 times	1 to 3 times	0 (none at all)	7 days (everyday)	0 times (not at all)	4 hours per day	4 hours per day
Pre-Covid	7 hours	Between 10pm and 12am	0 hours	6 days	6 days	4 to 6 times	1 to 3 times	0 (none at all)	7 days (everyday)	1 to 3 times	2 hours per day	3 hours per day		1 or 2 days	3 days
Pre-Covid	8 hours	Between 12am and 2am	0 hours	1 day	0 days (not at all)	1 to 3 times	1 to 3 times	1-2 cups	3 days	1 to 3 times	2 hours per day	3 hours per day
Pre-Covid	5 hours	Between 12am and 2am	0 hours	5 days	4 days	4 to 6 times	11 times or more	more than 7 cups	5 days	0 times (not at all)	5 hours or more per day	3 hours per day	4 days	10 to 19 days	6 days
Pre-Covid	7 hours	Between 12am and 2am	0 hours	2 days	3 days	1 to 3 times	0 times (not at all)	0 (none at all)	3 days	4 to 6 times	3 hours per day	Not at all	0 days (not at all)	0 days (not at all)
Pre-Covid	9 hours	Between 10pm and 12am	0 hours	7 days	5 days	4 to 6 times	1 to 3 times	0 (none at all)	7 days (everyday)	0 times (not at all)	1 hour per day	Not at all	0 days (not at all)	0 days (not at all)
Pre-Covid	5 hours	Between 12am and 2am	0 hours	7 days	3 days	7 to 11 times	7 to 10 times	0 (none at all)	5 days	4 to 6 times	5 hours or more per day	5 or more hours per day	0 days (not at all)	3 to 5 days
Pre-Covid	6 hours	Between 12am and 2am	0 hours	5 days	6 days	4 to 6 times	0 times (not at all)	1-2 cups	6 days	0 times (not at all)	4 hours per day	Not at all		10 to 19 days	7 days (everyday)
Pre-Covid	8 hours	Between 12am and 2am	0 hours	2 days	2 days	7 to 11 times	11 times or more	0 (none at all)	3 days	1 to 3 times	2 hours per day	1 hour per day		1 or 2 days	3 days
Pre-Covid	6 hours	Between 10pm and 12am	0 hours	4 days	4 days	4 to 6 times	0 times (not at all)	0 (none at all)	7 days (everyday)	1 to 3 times	Less than 1 hour per day	1 hour per day		1 or 2 days
Pre-Covid	5 hours	After 2am	0 hours	4 days	1 day	1 to 3 times	1 to 3 times	0 (none at all)	0 days (not at all)	0 times (not at all)	2 hours per day	Not at all	0 days (not at all)	1 or 2 days	0 times (not at all)
Pre-Covid	7 hours	Between 12am and 2am	0 hours	1 day	0 days (not at all)	1 to 3 times	1 to 3 times	0 (none at all)	2 days	4 to 6 times	2 hours per day	3 hours per day	0 days (not at all)	10 to 19 days	0 times (not at all)
Pre-Covid	5 hours	Between 12am and 2am	0 hours	1 day	0 days (not at all)	1 to 3 times	1 to 3 times	0 (none at all)	1 day	1 to 3 times	2 hours per day	Not at all		0 days (not at all)
Pre-Covid	8 hours	Between 10pm and 12am	0 hours	2 days	1 day	4 to 6 times	7 to 10 times	0 (none at all)	2 days	1 to 3 times	2 hours per day	Less than 1 hour per day	3 days	6 to 9 days
Pre-Covid	7 hours	Between 10pm and 12am	0 hours								4 hours per day	2 hours per day
Pre-Covid	8 hours	Between 10pm and 12am	0 hours	0 days (not at all)	1 day	4 to 6 times	1 to 3 times	1-2 cups	4 days	1 to 3 times	5 hours or more per day	3 hours per day	0 days (not at all)	6 to 9 days
Pre-Covid	7 hours	Between 10pm and 12am	0 hours	6 days	5 days	7 to 10 times	4 to 6 times	3-4 cups	7 days (everyday)	1 to 3 times	2 hours per day	Not at all	0 days (not at all)	0 days (not at all)	0 times (not at all)
Pre-Covid	5 hours	Between 12am and 2am	0 hours	2 days	2 days	1 to 3 times	1 to 3 times	0 (none at all)	0 days (not at all)	1 to 3 times	1 hour per day	1 hour per day	0 days (not at all)	1 or 2 days
Pre-Covid	5 hours	Between 12am and 2am	0 hours	0 days (not at all)	0 days (not at all)	4 to 6 times	7 to 10 times	1-2 cups	5 days	1 to 3 times	2 hours per day	2 hours per day	0 days (not at all)	6 to 9 days	0 times (not at all)
Pre-Covid	5 hours	Between 12am and 2am	0 hours	0 days (not at all)	0 days (not at all)	1 to 3 times	0 times (not at all)	1-2 cups	7 days (everyday)	0 times (not at all)	4 hours per day	4 hours per day	0 days (not at all)	1 or 2 days
Pre-Covid	6 hours	Between 10pm and 12am	0 hours	5 days	3 days	7 to 11 times	4 to 6 times	0 (none at all)	7 days (everyday)	1 to 3 times	3 hours per day	Less than 1 hour per day
Pre-Covid	6 hours	Between 10pm and 12am	0 hours	6 days	5 days	1 to 3 times	4 to 6 times	more than 7 cups	7 days (everyday)	0 times (not at all)	5 hours or more per day	Not at all		1 or 2 days
Pre-Covid	6 hours	Between 12am and 2am	0 hours	7 days	5 days	1 to 3 times	4 to 6 times	0 (none at all)	7 days (everyday)	1 to 3 times	2 hours per day	2 hours per day		1 or 2 days
Pre-Covid	6 hours	Between 12am and 2am	0 hours	6 days	2 days	1 to 3 times	4 to 6 times	0 (none at all)	4 days	1 to 3 times	2 hours per day	5 or more hours per day	1 day
Pre-Covid	6 hours	After 2am	0 hours	2 days	0 days (not at all)	4 to 6 times	1 to 3 times	3-4 cups	1 day	0 times (not at all)	3 hours per day	3 hours per day		0 days (not at all)
Pre-Covid	6 hours	Between 12am and 2am	0 hours	7 days	7 days	7 to 11 times	4 to 6 times	0 (none at all)	7 days (everyday)	7 to 10 times	3 hours per day	2 hours per day			0 times (not at all)
Pre-Covid	7 hours	Between 12am and 2am	0 hours	5 days	3 days	4 to 6 times	1 to 3 times	0 (none at all)	5 days	1 to 3 times	3 hours per day	2 hours per day		1 or 2 days
Pre-Covid	5 hours	Between 12am and 2am	0 hours	5 days	3 days	1 to 3 times	1 to 3 times	1-2 cups	6 days	0 times (not at all)	Less than 1 hour per day	Not at all		0 days (not at all)
Pre-Covid	6 hours	Between 10pm and 12am	0 hours	6 days	3 days	11 times or more	11 times or more	0 (none at all)	7 days (everyday)	0 times (not at all)	2 hours per day	2 hours per day		1 or 2 days
Pre-Covid	7 hours	Between 10pm and 12am	0 hours	7 days	2 days	4 to 6 times	4 to 6 times	0 (none at all)	7 days (everyday)	0 times (not at all)	3 hours per day	1 hour per day		1 or 2 days
Pre-Covid	7 hours	Between 12am and 2am	0 hours	0 days (not at all)	0 days (not at all)	1 to 3 times	1 to 3 times	0 (none at all)	2 days	1 to 3 times	4 hours per day	2 hours per day
Pre-Covid	5 hours	Between 10pm and 12am	0 hours	5 days	4 days	0 times (not at all)	1 to 3 times	0 (none at all)	1 day	7 to 10 times	Less than 1 hour per day	Less than 1 hour per day		10 to 19 days	1 day
Pre-Covid	7 hours	Between 12am and 2am	0 hours	1 day	1 day	1 to 3 times	4 to 6 times	1-2 cups	2 days	0 times (not at all)	2 hours per day	3 hours per day		1 or 2 days	0 times (not at all)
Pre-Covid	7 hours	Between 12am and 2am	0 hours	5 days	0 days (not at all)	4 to 6 times	1 to 3 times	0 (none at all)	2 days	11 times or more	3 hours per day	4 hours per day	7 days (everyday)	10 to 19 days	7 days (everyday)
Pre-Covid	7 hours	Between 10pm and 12am	0 hours	0 days (not at all)	0 days (not at all)	1 to 3 times	1 to 3 times	5-6 cups	7 days (everyday)	4 to 6 times	5 hours or more per day	5 or more hours per day
Pre-Covid	7 hours	Between 10pm and 12am	0 hours	6 days	2 days	7 to 11 times	4 to 6 times	1-2 cups	7 days (everyday)	0 times (not at all)	Less than 1 hour per day	3 hours per day		6 to 9 days
Pre-Covid	6 hours	Between 12am and 2am	0 hours								3 hours per day	4 hours per day
Pre-Covid	7 hours	Between 12am and 2am	0 hours	4 days	3 days	1 to 3 times	1 to 3 times	0 (none at all)	2 days	1 to 3 times	3 hours per day	1 hour per day	0 days (not at all)	3 to 5 days	0 times (not at all)
Pre-Covid	4 hours or less	After 2am	0 hours	0 days (not at all)	0 days (not at all)	0 times (not at all)	0 times (not at all)	more than 7 cups	5 days	11 times or more	Less than 1 hour per day	Less than 1 hour per day	0 days (not at all)	0 days (not at all)	0 times (not at all)
Pre-Covid	4 hours or less	Between 10pm and 12am	0 hours	5 days	4 days	1 to 3 times	1 to 3 times	0 (none at all)	6 days	0 times (not at all)	1 hour per day	Less than 1 hour per day
Pre-Covid	6 hours	After 2am	0 hours	4 days	4 days	1 to 3 times	7 to 10 times	5-6 cups	7 days (everyday)	4 to 6 times	5 hours or more per day	5 or more hours per day	0 days (not at all)	1 or 2 days	0 times (not at all)
Pre-Covid	10 or more hours	After 2am	0 hours	2 days	0 days (not at all)	1 to 3 times	4 to 6 times	3-4 cups	4 days	7 to 10 times	5 hours or more per day	3 hours per day		1 or 2 days
Pre-Covid	7 hours	Between 10pm and 12am	0 hours	3 days	2 days	4 to 6 times	4 to 6 times	1-2 cups	6 days	0 times (not at all)	2 hours per day	2 hours per day		1 or 2 days	0 times (not at all)
Pre-Covid	8 hours	Between 10pm and 12am	0 hours	0 days (not at all)	0 days (not at all)	4 to 6 times	7 to 10 times	0 (none at all)	6 days	1 to 3 times	3 hours per day	3 hours per day
Pre-Covid	7 hours	Between 12am and 2am	0 hours	7 days	1 day	4 to 6 times	1 to 3 times	1-2 cups	2 days	1 to 3 times	Less than 1 hour per day	3 hours per day		10 to 19 days	1 day
Pre-Covid	5 hours	Between 8pm and 10pm	0 hours	6 days	3 days	4 to 6 times	1 to 3 times	1-2 cups	4 days	1 to 3 times	3 hours per day	Not at all		1 or 2 days	0 times (not at all)
Pre-Covid	5 hours	After 2am	0 hours	7 days	7 days	7 to 11 times	1 to 3 times	3-4 cups	7 days (everyday)	1 to 3 times	3 hours per day	Not at all	0 days (not at all)	3 to 5 days
Pre-Covid	6 hours	Between 12am and 2am	0 hours	5 days	2 days	4 to 6 times	4 to 6 times	0 (none at all)	3 days	1 to 3 times	2 hours per day	2 hours per day		3 to 5 days
Pre-Covid	6 hours	Between 12am and 2am	0 hours	2 days	2 days	4 to 6 times	4 to 6 times	1-2 cups	0 days (not at all)	0 times (not at all)	4 hours per day	2 hours per day
Pre-Covid	6 hours	Between 12am and 2am	0 hours	5 days	2 days	4 to 6 times	4 to 6 times	0 (none at all)	3 days	1 to 3 times	3 hours per day	2 hours per day		1 or 2 days
Pre-Covid	8 hours	Between 12am and 2am	0 hours	0 days (not at all)	0 days (not at all)	7 to 11 times	0 times (not at all)	0 (none at all)	0 days (not at all)	1 to 3 times	Less than 1 hour per day	1 hour per day	7 days (everyday)	0 days (not at all)
Pre-Covid	7 hours	Between 10pm and 12am	0 hours	2 days	0 days (not at all)	1 to 3 times	4 to 6 times	0 (none at all)	7 days (everyday)	0 times (not at all)	Less than 1 hour per day	Not at all
Pre-Covid	7 hours	Between 10pm and 12am	0 hours	7 days	4 days	7 to 11 times	7 to 10 times	1-2 cups	7 days (everyday)	0 times (not at all)	1 hour per day	1 hour per day
Pre-Covid	7 hours	Between 10pm and 12am	0 hours	7 days	2 days	4 to 6 times	7 to 10 times	0 (none at all)	7 days (everyday)	1 to 3 times	1 hour per day	2 hours per day		1 or 2 days	0 times (not at all)
Pre-Covid	6 hours	Between 10pm and 12am	0 hours	6 days	2 days	7 to 11 times	7 to 10 times	0 (none at all)	7 days (everyday)	1 to 3 times	2 hours per day	Not at all		0 days (not at all)
Pre-Covid	5 hours	Between 12am and 2am	0 hours								4 hours per day	3 hours per day
Pre-Covid	9 hours	Between 10pm and 12am	0 hours	6 days	6 days	4 to 6 times	4 to 6 times	1-2 cups	2 days	1 to 3 times	2 hours per day	Less than 1 hour per day		1 or 2 days
Pre-Covid	7 hours	Between 12am and 2am	0 hours	5 days	3 days	4 to 6 times	1 to 3 times	1-2 cups	7 days (everyday)	0 times (not at all)	4 hours per day	Not at all
Pre-Covid	7 hours	Between 12am and 2am	0 hours	0 days (not at all)	0 days (not at all)	1 to 3 times	7 to 10 times	0 (none at all)	5 days	1 to 3 times	4 hours per day	Less than 1 hour per day		1 or 2 days
Pre-Covid	6 hours	Between 12am and 2am	0 hours	2 days	0 days (not at all)	4 to 6 times	4 to 6 times	0 (none at all)	3 days	0 times (not at all)	4 hours per day	4 hours per day		3 to 5 days
Pre-Covid	6 hours	Between 12am and 2am	0 hours								3 hours per day	3 hours per day
Pre-Covid	7 hours	Between 10pm and 12am	0 hours	1 day	1 day	4 to 6 times	1 to 3 times	0 (none at all)	7 days (everyday)	1 to 3 times	3 hours per day	Less than 1 hour per day	2 days	1 or 2 days	0 times (not at all)
Pre-Covid	8 hours	Between 10pm and 12am	0 hours	7 days	7 days	7 to 11 times	4 to 6 times		4 days	0 times (not at all)	Less than 1 hour per day	Less than 1 hour per day	0 days (not at all)	1 or 2 days	1 day
Pre-Covid	8 hours	Between 12am and 2am	0 hours	3 days	0 days (not at all)	7 to 11 times	7 to 10 times	0 (none at all)	0 days (not at all)	1 to 3 times	3 hours per day	4 hours per day
Pre-Covid	6 hours	Between 12am and 2am	0 hours	1 day	0 days (not at all)	1 to 3 times	1 to 3 times	1-2 cups	4 days	0 times (not at all)	3 hours per day	2 hours per day		1 or 2 days	0 times (not at all)
Pre-Covid	8 hours	Between 12am and 2am	0 hours	5 days	5 days	1 to 3 times	1 to 3 times	1-2 cups	0 days (not at all)	1 to 3 times	5 hours or more per day	2 hours per day	7 days (everyday)	1 or 2 days	3 days
Pre-Covid	6 hours	Between 12am and 2am	0 hours	7 days	2 days	1 to 3 times	4 to 6 times	1-2 cups	7 days (everyday)	4 to 6 times	1 hour per day	4 hours per day	0 days (not at all)	10 to 19 days	0 times (not at all)
Pre-Covid	6 hours	Between 10pm and 12am	0 hours	7 days	7 days	7 to 11 times	7 to 10 times	1-2 cups	7 days (everyday)	4 to 6 times	4 hours per day	5 or more hours per day
Pre-Covid	6 hours	Between 12am and 2am	0 hours	2 days	0 days (not at all)	1 to 3 times	1 to 3 times	0 (none at all)	4 days	0 times (not at all)	4 hours per day	2 hours per day		3 to 5 days	0 times (not at all)
Pre-Covid	9 hours	Between 12am and 2am	0 hours	3 days	0 days (not at all)	1 to 3 times	0 times (not at all)	0 (none at all)	3 days	1 to 3 times	3 hours per day	1 hour per day		1 or 2 days
Pre-Covid	7 hours	Between 12am and 2am	0 hours	0 days (not at all)	0 days (not at all)	1 to 3 times	0 times (not at all)	3-4 cups	3 days	1 to 3 times	2 hours per day	Not at all	0 days (not at all)	0 days (not at all)	0 times (not at all)
Pre-Covid	8 hours	After 2am	0 hours	1 day	1 day	4 to 6 times	1 to 3 times	0 (none at all)	1 day	1 to 3 times	5 hours or more per day	1 hour per day		1 or 2 days
Pre-Covid	6 hours	After 2am	0 hours	6 days	3 days	4 to 6 times	1 to 3 times	0 (none at all)	0 days (not at all)	0 times (not at all)	4 hours per day	3 hours per day		1 or 2 days
Pre-Covid	6 hours	Between 10pm and 12am	0 hours	6 days	3 days	1 to 3 times	1 to 3 times	0 (none at all)	7 days (everyday)	0 times (not at all)	4 hours per day	2 hours per day		3 to 5 days
Pre-Covid	9 hours	Between 8pm and 10pm	0 hours	0 days (not at all)	0 days (not at all)	4 to 6 times	1 to 3 times	0 (none at all)	7 days (everyday)	0 times (not at all)	4 hours per day	5 or more hours per day	0 days (not at all)	0 days (not at all)	0 times (not at all)
Pre-Covid	8 hours	Between 10pm and 12am	0 hours	1 day	1 day	7 to 11 times		more than 7 cups	5 days	1 to 3 times	1 hour per day	2 hours per day	7 days (everyday)	3 to 5 days	3 days
Pre-Covid	8 hours	Between 10pm and 12am	0 hours	6 days	4 days	1 to 3 times	4 to 6 times	0 (none at all)	7 days (everyday)	1 to 3 times	3 hours per day	Not at all		1 or 2 days
Pre-Covid	5 hours	After 2am	0 hours	3 days	3 days	1 to 3 times	1 to 3 times	0 (none at all)	3 days	1 to 3 times	4 hours per day	Less than 1 hour per day	7 days (everyday)	3 to 5 days	4 days
Pre-Covid	7 hours	Between 10pm and 12am	0 hours	7 days	4 days	4 to 6 times	1 to 3 times	0 (none at all)	7 days (everyday)	1 to 3 times	1 hour per day	2 hours per day		0 days (not at all)
Pre-Covid	6 hours	Between 10pm and 12am	0 hours	3 days	2 days	7 to 11 times	7 to 10 times	0 (none at all)	0 days (not at all)	0 times (not at all)	3 hours per day	1 hour per day
Pre-Covid	5 hours	Between 12am and 2am	0 hours	2 days	1 day	1 to 3 times	0 times (not at all)	0 (none at all)	0 days (not at all)	1 to 3 times	2 hours per day	2 hours per day	2 days	1 or 2 days	0 times (not at all)
Pre-Covid	8 hours	Between 10pm and 12am	0 hours	7 days	7 days	4 to 6 times	4 to 6 times	1-2 cups	7 days (everyday)	0 times (not at all)	5 hours or more per day	Not at all
Pre-Covid	8 hours	Between 8pm and 10pm	0 hours	5 days	1 day	7 to 11 times	7 to 10 times	0 (none at all)	7 days (everyday)	1 to 3 times	3 hours per day	Less than 1 hour per day
Pre-Covid	6 hours	Between 10pm and 12am	0 hours	1 day	0 days (not at all)	1 to 3 times	1 to 3 times	1-2 cups	3 days	1 to 3 times	3 hours per day	3 hours per day		0 days (not at all)
Pre-Covid	7 hours	Between 10pm and 12am	0 hours	6 days	6 days	7 to 11 times	4 to 6 times	more than 7 cups	7 days (everyday)	1 to 3 times	3 hours per day	2 hours per day
Pre-Covid	4 hours or less	Between 10pm and 12am	0 hours								5 hours or more per day	2 hours per day
Pre-Covid	6 hours	Between 12am and 2am	0 hours	4 days	3 days	11 times or more	1 to 3 times	0 (none at all)	7 days (everyday)	0 times (not at all)	Less than 1 hour per day	1 hour per day	3 days	1 or 2 days
Pre-Covid	4 hours or less	Between 10pm and 12am	0 hours	4 days	3 days	11 times or more	11 times or more	5-6 cups	2 days	1 to 3 times	5 hours or more per day	2 hours per day		3 to 5 days
Pre-Covid	9 hours	Between 12am and 2am	0 hours	2 days	0 days (not at all)	1 to 3 times	1 to 3 times	0 (none at all)	1 day	1 to 3 times	5 hours or more per day	5 or more hours per day	7 days (everyday)	0 days (not at all)	6 days
Pre-Covid	8 hours	Between 12am and 2am	0 hours	3 days	3 days	7 to 11 times	11 times or more	1-2 cups	3 days	1 to 3 times	1 hour per day	Not at all		3 to 5 days	3 days
Pre-Covid	6 hours	Between 10pm and 12am	0 hours	6 days	5 days	4 to 6 times	4 to 6 times	0 (none at all)	7 days (everyday)	0 times (not at all)	Less than 1 hour per day	4 hours per day
Pre-Covid	5 hours	Between 12am and 2am	0 hours	3 days	1 day	4 to 6 times	4 to 6 times	0 (none at all)	7 days (everyday)	1 to 3 times	3 hours per day	Less than 1 hour per day
Pre-Covid	7 hours	Between 10pm and 12am	0 hours	5 days	5 days	7 to 11 times	1 to 3 times	1-2 cups	7 days (everyday)	1 to 3 times	2 hours per day	2 hours per day
Pre-Covid	6 hours	Between 12am and 2am	0 hours	6 days	2 days	1 to 3 times	4 to 6 times	more than 7 cups	7 days (everyday)	1 to 3 times	2 hours per day	2 hours per day		0 days (not at all)
Pre-Covid	6 hours	Between 12am and 2am	0 hours	4 days	2 days	1 to 3 times	1 to 3 times	0 (none at all)	7 days (everyday)	0 times (not at all)	2 hours per day	Less than 1 hour per day
Pre-Covid	7 hours	Between 12am and 2am	0 hours	3 days	2 days	4 to 6 times	4 to 6 times	1-2 cups	7 days (everyday)	1 to 3 times	3 hours per day	1 hour per day	0 days (not at all)	10 to 19 days	1 day
Pre-Covid	7 hours	Between 10pm and 12am	0 hours	5 days	2 days	7 to 11 times	7 to 10 times	0 (none at all)	0 days (not at all)	1 to 3 times	2 hours per day	2 hours per day	7 days (everyday)	3 to 5 days
Pre-Covid	6 hours	Between 12am and 2am	0 hours	3 days	1 day	1 to 3 times	1 to 3 times	5-6 cups	0 days (not at all)	1 to 3 times	2 hours per day	Less than 1 hour per day		1 or 2 days
Pre-Covid	8 hours	Between 10pm and 12am	0 hours	0 days (not at all)	0 days (not at all)	4 to 6 times	4 to 6 times	0 (none at all)	4 days	1 to 3 times	3 hours per day	5 or more hours per day	0 days (not at all)	0 days (not at all)
Pre-Covid	8 hours	Between 10pm and 12am	0 hours	7 days	6 days	7 to 11 times	1 to 3 times	1-2 cups	7 days (everyday)	0 times (not at all)	3 hours per day	2 hours per day	0 days (not at all)	1 or 2 days	0 times (not at all)
Pre-Covid	9 hours	Between 12am and 2am	0 hours	2 days	0 days (not at all)	7 to 11 times	4 to 6 times	0 (none at all)	3 days	1 to 3 times	3 hours per day	1 hour per day		1 or 2 days	0 times (not at all)
Pre-Covid	7 hours	Between 12am and 2am	0 hours	2 days	0 days (not at all)	4 to 6 times	1 to 3 times	1-2 cups	2 days	1 to 3 times	3 hours per day	3 hours per day	7 days (everyday)	10 to 19 days
Pre-Covid	6 hours	Between 10pm and 12am	0 hours	5 days	6 days	4 to 6 times	4 to 6 times	0 (none at all)	3 days	1 to 3 times	2 hours per day	1 hour per day		0 days (not at all)	0 times (not at all)
Pre-Covid	7 hours	Between 12am and 2am	0 hours	3 days	0 days (not at all)	4 to 6 times	4 to 6 times	1-2 cups	6 days	1 to 3 times	5 hours or more per day	4 hours per day	0 days (not at all)	0 days (not at all)
Pre-Covid	7 hours	Between 10pm and 12am	0 hours	1 day	0 days (not at all)	7 to 11 times	1 to 3 times	0 (none at all)	3 days	1 to 3 times	5 hours or more per day	Not at all		0 days (not at all)	1 day
Pre-Covid	8 hours	Between 8pm and 10pm	0 hours	6 days	6 days	7 to 11 times	11 times or more	1-2 cups	7 days (everyday)	0 times (not at all)	Less than 1 hour per day	3 hours per day		1 or 2 days
Pre-Covid	8 hours	Between 12am and 2am	0 hours	4 days	3 days	4 to 6 times	1 to 3 times	0 (none at all)	5 days	1 to 3 times	3 hours per day	2 hours per day
Pre-Covid	6 hours	Between 12am and 2am	0 hours	1 day	1 day	1 to 3 times	4 to 6 times	1-2 cups	6 days	1 to 3 times	2 hours per day	2 hours per day	1 day	1 or 2 days	2 days
Pre-Covid	8 hours	Between 12am and 2am	0 hours	3 days	2 days	1 to 3 times	4 to 6 times	0 (none at all)	7 days (everyday)	1 to 3 times	3 hours per day	Not at all		1 or 2 days
Pre-Covid	7 hours	Between 10pm and 12am	0 hours	4 days	2 days	1 to 3 times	7 to 10 times	0 (none at all)	7 days (everyday)	1 to 3 times	2 hours per day	Not at all
Pre-Covid	4 hours or less	Between 12am and 2am	0 hours	7 days	0 days (not at all)	1 to 3 times	1 to 3 times		7 days (everyday)	0 times (not at all)	2 hours per day	Not at all		0 days (not at all)
Pre-Covid	8 hours	Between 10pm and 12am	0 hours	0 days (not at all)	0 days (not at all)	4 to 6 times	0 times (not at all)	0 (none at all)	7 days (everyday)	1 to 3 times	5 hours or more per day	1 hour per day
Pre-Covid	10 or more hours	Between 10pm and 12am	0 hours	1 day	1 day	0 times (not at all)	0 times (not at all)	0 (none at all)	3 days	1 to 3 times	5 hours or more per day	5 or more hours per day	7 days (everyday)	3 to 5 days
Pre-Covid	7 hours	Between 12am and 2am	0 hours	5 days	5 days	1 to 3 times	1 to 3 times	0 (none at all)	6 days	0 times (not at all)	3 hours per day	2 hours per day		1 or 2 days
Pre-Covid	7 hours	Between 10pm and 12am	0 hours	0 days (not at all)	0 days (not at all)	7 to 11 times	4 to 6 times	1-2 cups	5 days	1 to 3 times	2 hours per day	2 hours per day		3 to 5 days	0 times (not at all)
Pre-Covid	6 hours	Between 12am and 2am	0 hours	2 days	0 days (not at all)	4 to 6 times	1 to 3 times	1-2 cups	3 days	1 to 3 times	3 hours per day	Less than 1 hour per day
Pre-Covid	7 hours	Between 12am and 2am	0 hours	3 days	1 day	1 to 3 times	4 to 6 times	0 (none at all)	5 days	1 to 3 times	2 hours per day	3 hours per day
Pre-Covid	7 hours	Between 10pm and 12am	0 hours	7 days	5 days	4 to 6 times	4 to 6 times	1-2 cups	7 days (everyday)	1 to 3 times	2 hours per day	5 or more hours per day	0 days (not at all)	3 to 5 days
Pre-Covid	6 hours	Between 12am and 2am	0 hours	7 days	0 days (not at all)	0 times (not at all)	4 to 6 times	more than 7 cups	1 day	1 to 3 times	2 hours per day	Less than 1 hour per day			3 days
Pre-Covid	5 hours	Between 12am and 2am	0 hours								4 hours per day
Pre-Covid	5 hours	Between 12am and 2am	0 hours								3 hours per day	3 hours per day
Pre-Covid	6 hours	After 2am	0 hours	3 days	0 days (not at all)	7 to 11 times	1 to 3 times	0 (none at all)	7 days (everyday)	0 times (not at all)	Less than 1 hour per day	1 hour per day	0 days (not at all)	0 days (not at all)	0 times (not at all)
Pre-Covid	6 hours	After 2am	0 hours	5 days	5 days	1 to 3 times	4 to 6 times	1-2 cups	2 days	0 times (not at all)	2 hours per day	1 hour per day
Pre-Covid	6 hours	Between 10pm and 12am	0 hours	2 days	3 days	0 times (not at all)	0 times (not at all)	0 (none at all)	0 days (not at all)	1 to 3 times	5 hours or more per day	2 hours per day	0 days (not at all)
Pre-Covid	5 hours	After 2am	0 hours	2 days	2 days	1 to 3 times	1 to 3 times	3-4 cups	4 days	1 to 3 times	4 hours per day	2 hours per day
Pre-Covid	6 hours	Between 10pm and 12am	0 hours	2 days	2 days	4 to 6 times	4 to 6 times	1-2 cups	4 days	4 to 6 times	3 hours per day	3 hours per day
Pre-Covid	8 hours	Between 10pm and 12am	0 hours	1 day	0 days (not at all)	4 to 6 times	7 to 10 times	0 (none at all)	7 days (everyday)	1 to 3 times	5 hours or more per day	5 or more hours per day		1 or 2 days
Pre-Covid	8 hours	Between 12am and 2am	0 hours	0 days (not at all)	0 days (not at all)	1 to 3 times	7 to 10 times	0 (none at all)	7 days (everyday)	0 times (not at all)	4 hours per day	Not at all	0 days (not at all)	3 to 5 days	1 day
Pre-Covid	7 hours	Between 10pm and 12am	0 hours	0 days (not at all)	1 day	4 to 6 times	1 to 3 times	3-4 cups	7 days (everyday)	1 to 3 times	2 hours per day	Less than 1 hour per day		10 to 19 days	0 times (not at all)
Pre-Covid	8 hours	Between 10pm and 12am	0 hours	7 days	2 days	1 to 3 times	7 to 10 times	0 (none at all)	7 days (everyday)	0 times (not at all)	1 hour per day	Less than 1 hour per day		0 days (not at all)
Pre-Covid	8 hours	Between 10pm and 12am	0 hours	4 days	0 days (not at all)	1 to 3 times	1 to 3 times	1-2 cups	1 day	1 to 3 times	4 hours per day	4 hours per day		0 days (not at all)	0 times (not at all)
Pre-Covid	6 hours	Between 12am and 2am	0 hours	0 days (not at all)	0 days (not at all)	1 to 3 times	4 to 6 times	0 (none at all)	1 day	4 to 6 times	2 hours per day	3 hours per day		1 or 2 days
Pre-Covid	6 hours	Between 12am and 2am	0 hours	5 days	4 days	4 to 6 times	1 to 3 times	5-6 cups	0 days (not at all)	1 to 3 times	1 hour per day	2 hours per day	0 days (not at all)	6 to 9 days
Pre-Covid	6 hours	Between 12am and 2am	0 hours	0 days (not at all)	0 days (not at all)	4 to 6 times	1 to 3 times	1-2 cups	7 days (everyday)	1 to 3 times	5 hours or more per day	5 or more hours per day	0 days (not at all)	3 to 5 days	0 times (not at all)
Pre-Covid	8 hours	Between 10pm and 12am	0 hours	4 days	6 days	4 to 6 times	4 to 6 times	0 (none at all)	7 days (everyday)	1 to 3 times	Not at all	Not at all
Pre-Covid	5 hours	After 2am	0 hours	3 days	0 days (not at all)	4 to 6 times	4 to 6 times	1-2 cups	6 days	1 to 3 times	1 hour per day	3 hours per day		1 or 2 days	0 times (not at all)
Pre-Covid	6 hours	Between 10pm and 12am	0 hours	7 days	5 days	4 to 6 times	7 to 10 times	0 (none at all)	6 days	1 to 3 times	Less than 1 hour per day	2 hours per day	0 days (not at all)	6 to 9 days	0 times (not at all)
Pre-Covid	8 hours	Between 12am and 2am	0 hours	3 days	0 days (not at all)	7 to 11 times	0 times (not at all)	1-2 cups	2 days	1 to 3 times	4 hours per day	Not at all		0 days (not at all)
Pre-Covid	8 hours	Between 10pm and 12am	0 hours	3 days	0 days (not at all)	4 to 6 times	4 to 6 times	0 (none at all)	4 days	0 times (not at all)	3 hours per day	Not at all
Pre-Covid	7 hours	Between 10pm and 12am	0 hours	6 days	4 days	1 to 3 times	4 to 6 times	1-2 cups	4 days	1 to 3 times	Less than 1 hour per day	2 hours per day	0 days (not at all)	1 or 2 days
Pre-Covid	6 hours	Between 10pm and 12am	0 hours	5 days	5 days	4 to 6 times	4 to 6 times	0 (none at all)	4 days	0 times (not at all)	3 hours per day	2 hours per day
Pre-Covid	6 hours	Between 12am and 2am	0 hours	5 days	3 days	4 to 6 times	4 to 6 times	0 (none at all)	5 days	1 to 3 times	Not at all	Not at all	0 days (not at all)	3 to 5 days
Pre-Covid	5 hours	Between 10pm and 12am	0 hours	5 days	5 days	7 to 11 times	7 to 10 times	0 (none at all)	7 days (everyday)	1 to 3 times	1 hour per day	Less than 1 hour per day
Pre-Covid	7 hours	Between 10pm and 12am	0 hours	5 days	4 days	1 to 3 times	1 to 3 times	3-4 cups	4 days	1 to 3 times	1 hour per day	4 hours per day	0 days (not at all)	10 to 19 days	0 times (not at all)
Pre-Covid	6 hours	Between 10pm and 12am	0 hours	5 days	5 days	1 to 3 times	1 to 3 times	1-2 cups	3 days	1 to 3 times	1 hour per day	Less than 1 hour per day		3 to 5 days	0 times (not at all)
Pre-Covid	7 hours	Between 12am and 2am	0 hours	3 days	1 day	1 to 3 times	1 to 3 times	0 (none at all)	3 days	1 to 3 times	4 hours per day	4 hours per day
Pre-Covid	6 hours	After 2am	0 hours	0 days (not at all)	5 days	4 to 6 times	7 to 10 times	3-4 cups	0 days (not at all)	1 to 3 times	5 hours or more per day	5 or more hours per day	1 day	6 to 9 days	0 times (not at all)
Pre-Covid	6 hours	Between 12am and 2am	0 hours	4 days	1 day	7 to 11 times	1 to 3 times	3-4 cups	0 days (not at all)	0 times (not at all)	3 hours per day	2 hours per day
Pre-Covid	6 hours	After 2am	0 hours	7 days	0 days (not at all)	7 to 11 times	7 to 10 times	0 (none at all)	4 days	1 to 3 times	3 hours per day	1 hour per day	7 days (everyday)	6 to 9 days	3 days
Pre-Covid	8 hours	Between 10pm and 12am	0 hours	5 days	0 days (not at all)	7 to 11 times	7 to 10 times	1-2 cups	3 days	1 to 3 times	4 hours per day	Not at all
Pre-Covid	7 hours	Between 12am and 2am	0 hours	0 days (not at all)	0 days (not at all)	1 to 3 times	7 to 10 times	0 (none at all)	7 days (everyday)	1 to 3 times	4 hours per day	4 hours per day	3 days	6 to 9 days	2 days
Pre-Covid	7 hours	Between 12am and 2am	0 hours	1 day	1 day	7 to 11 times	1 to 3 times	1-2 cups	5 days	1 to 3 times	5 hours or more per day	3 hours per day	1 day	0 days (not at all)	0 times (not at all)
Pre-Covid	5 hours	Between 10pm and 12am	0 hours	6 days	1 day	1 to 3 times	7 to 10 times	0 (none at all)	1 day	4 to 6 times	2 hours per day	2 hours per day		0 days (not at all)
Pre-Covid	4 hours or less	After 2am	0 hours	4 days	4 days	7 to 11 times	7 to 10 times	3-4 cups	1 day	1 to 3 times	4 hours per day	Less than 1 hour per day		0 days (not at all)
Pre-Covid	6 hours	Between 10pm and 12am	0 hours	7 days	3 days	4 to 6 times	7 to 10 times	0 (none at all)	5 days	0 times (not at all)	1 hour per day	Not at all		0 days (not at all)
Pre-Covid	6 hours	Between 12am and 2am	0 hours	3 days	0 days (not at all)	1 to 3 times	1 to 3 times	1-2 cups	1 day	1 to 3 times	2 hours per day	3 hours per day		1 or 2 days
Pre-Covid	6 hours	Between 10pm and 12am	0 hours	6 days	6 days	4 to 6 times	4 to 6 times	0 (none at all)	4 days	0 times (not at all)	4 hours per day	3 hours per day	1 day	1 or 2 days
Pre-Covid	5 hours	Between 10pm and 12am	0 hours	3 days	2 days	4 to 6 times	7 to 10 times	5-6 cups	7 days (everyday)	1 to 3 times	3 hours per day	1 hour per day
Pre-Covid	7 hours	Between 12am and 2am	0 hours	1 day	1 day	1 to 3 times	1 to 3 times	3-4 cups	7 days (everyday)	1 to 3 times	2 hours per day	3 hours per day	3 days	6 to 9 days	1 day
Pre-Covid	6 hours	Between 12am and 2am	0 hours	3 days	0 days (not at all)	1 to 3 times	1 to 3 times	1-2 cups	7 days (everyday)	1 to 3 times	Less than 1 hour per day	Not at all
Pre-Covid	8 hours	Between 12am and 2am	0 hours	2 days	0 days (not at all)	1 to 3 times	1 to 3 times	0 (none at all)	5 days	1 to 3 times	2 hours per day	1 hour per day		0 days (not at all)
Pre-Covid	9 hours	Between 12am and 2am	0 hours	3 days	0 days (not at all)	1 to 3 times	1 to 3 times	0 (none at all)	2 days	4 to 6 times	2 hours per day	1 hour per day
Pre-Covid	4 hours or less	Between 12am and 2am	0 hours	2 days	1 day	4 to 6 times	1 to 3 times	1-2 cups	4 days	0 times (not at all)	1 hour per day	Not at all
Pre-Covid	4 hours or less	Between 12am and 2am	0 hours	2 days	1 day	1 to 3 times	1 to 3 times	1-2 cups	4 days	0 times (not at all)	1 hour per day	Not at all	0 days (not at all)	0 days (not at all)
Pre-Covid	9 hours	Between 10pm and 12am	0 hours	2 days	0 days (not at all)	4 to 6 times	4 to 6 times	1-2 cups	1 day	1 to 3 times	5 hours or more per day	3 hours per day			0 times (not at all)
Pre-Covid	7 hours	Between 8pm and 10pm	0 hours	5 days	4 days	1 to 3 times	1 to 3 times	0 (none at all)	5 days	0 times (not at all)	3 hours per day	2 hours per day
Pre-Covid	6 hours	Between 12am and 2am	0 hours	5 days	2 days	4 to 6 times	1 to 3 times	0 (none at all)	5 days	4 to 6 times	Less than 1 hour per day	2 hours per day		3 to 5 days	3 days
Pre-Covid	7 hours	Between 10pm and 12am	0 hours	7 days	7 days	7 to 11 times	1 to 3 times	0 (none at all)	2 days	1 to 3 times	Less than 1 hour per day	Less than 1 hour per day		0 days (not at all)	0 times (not at all)
Pre-Covid	4 hours or less	After 2am	0 hours	7 days	0 days (not at all)	1 to 3 times	1 to 3 times	0 (none at all)	7 days (everyday)	1 to 3 times	Less than 1 hour per day	3 hours per day		0 days (not at all)
Pre-Covid	7 hours	Between 12am and 2am	0 hours	5 days	5 days	1 to 3 times	1 to 3 times	0 (none at all)	7 days (everyday)	4 to 6 times	2 hours per day	3 hours per day		1 or 2 days
Pre-Covid	7 hours	Between 12am and 2am	0 hours	3 days	2 days	4 to 6 times	1 to 3 times	0 (none at all)	1 day	1 to 3 times	1 hour per day	2 hours per day	6 days	1 or 2 days	6 days
Pre-Covid	6 hours	Between 12am and 2am	0 hours	3 days	2 days	4 to 6 times	1 to 3 times	3-4 cups	2 days	1 to 3 times	2 hours per day	Not at all
Pre-Covid	6 hours	Between 12am and 2am	0 hours	0 days (not at all)	1 day	4 to 6 times	7 to 10 times	5-6 cups	2 days	4 to 6 times	2 hours per day	2 hours per day		3 to 5 days
Pre-Covid	6 hours	Between 12am and 2am	0 hours	7 days	7 days	11 times or more	1 to 3 times	1-2 cups	1 day	1 to 3 times	5 hours or more per day	2 hours per day	0 days (not at all)	1 or 2 days	0 times (not at all)
Pre-Covid	7 hours	Between 10pm and 12am	0 hours	4 days	2 days	11 times or more	0 times (not at all)	0 (none at all)	7 days (everyday)	0 times (not at all)	1 hour per day	Less than 1 hour per day
Pre-Covid	7 hours	Between 8pm and 10pm	0 hours	0 days (not at all)	0 days (not at all)	4 to 6 times	1 to 3 times	1-2 cups	7 days (everyday)	1 to 3 times	4 hours per day	3 hours per day		3 to 5 days	0 times (not at all)
Pre-Covid	9 hours	Between 10pm and 12am	0 hours	1 day	0 days (not at all)	4 to 6 times	1 to 3 times	5-6 cups	7 days (everyday)	1 to 3 times	Less than 1 hour per day	4 hours per day	7 days (everyday)	10 to 19 days	0 times (not at all)
Pre-Covid	7 hours	Between 10pm and 12am	0 hours	3 days	3 days	1 to 3 times	4 to 6 times	1-2 cups	7 days (everyday)	1 to 3 times	1 hour per day	Not at all
Pre-Covid	8 hours	Between 10pm and 12am	0 hours	2 days	0 days (not at all)	0 times (not at all)	0 times (not at all)	0 (none at all)	4 days	1 to 3 times	Less than 1 hour per day	2 hours per day
Pre-Covid	6 hours	Between 12am and 2am	0 hours	2 days	0 days (not at all)	4 to 6 times	1 to 3 times	1-2 cups	2 days	4 to 6 times	4 hours per day	2 hours per day	1 day	1 or 2 days
Pre-Covid	5 hours	After 2am	0 hours								1 hour per day	2 hours per day
Pre-Covid	7 hours	Between 12am and 2am	0 hours	3 days	0 days (not at all)	7 to 11 times	11 times or more	5-6 cups	1 day	1 to 3 times	2 hours per day	Less than 1 hour per day	2 days	3 to 5 days	1 day
Pre-Covid	7 hours	Between 12am and 2am	0 hours	7 days	4 days	7 to 11 times	7 to 10 times	0 (none at all)	1 day	1 to 3 times	3 hours per day	1 hour per day	1 day	1 or 2 days	1 day
Pre-Covid	8 hours	Between 12am and 2am	0 hours								5 hours or more per day	5 or more hours per day
Pre-Covid	7 hours	Between 12am and 2am	0 hours	4 days	0 days (not at all)	4 to 6 times	4 to 6 times	0 (none at all)	5 days	1 to 3 times	2 hours per day	1 hour per day		3 to 5 days	0 times (not at all)
Pre-Covid	7 hours	Between 8pm and 10pm	0 hours	7 days	7 days	1 to 3 times	4 to 6 times	3-4 cups	7 days (everyday)	1 to 3 times	4 hours per day	4 hours per day		0 days (not at all)
Pre-Covid	5 hours	Between 10pm and 12am	0 hours	7 days	3 days	7 to 11 times	7 to 10 times	0 (none at all)	7 days (everyday)	0 times (not at all)	1 hour per day	Not at all	0 days (not at all)	0 days (not at all)
Pre-Covid	7 hours	Between 10pm and 12am	0 hours	4 days	3 days	7 to 11 times	1 to 3 times	1-2 cups	7 days (everyday)	1 to 3 times	2 hours per day	1 hour per day
Pre-Covid	6 hours	Between 10pm and 12am	0 hours	6 days	6 days	4 to 6 times	1 to 3 times	5-6 cups	2 days	1 to 3 times	3 hours per day	Not at all	0 days (not at all)	6 to 9 days	0 times (not at all)
Pre-Covid	5 hours	After 2am	0 hours	0 days (not at all)	0 days (not at all)	7 to 11 times	1 to 3 times	1-2 cups	7 days (everyday)	1 to 3 times	4 hours per day	Not at all
Pre-Covid	6 hours	Between 12am and 2am	0 hours	0 days (not at all)	0 days (not at all)	0 times (not at all)	0 times (not at all)	0 (none at all)	2 days	11 times or more	3 hours per day	2 hours per day
Pre-Covid	5 hours	Between 10pm and 12am	0 hours	6 days	3 days	1 to 3 times	4 to 6 times	1-2 cups	7 days (everyday)	0 times (not at all)	2 hours per day	Not at all	0 days (not at all)	1 or 2 days
Pre-Covid	6 hours	Between 12am and 2am	0 hours	5 days	3 days	4 to 6 times	1 to 3 times	0 (none at all)	2 days	1 to 3 times	5 hours or more per day	4 hours per day
Pre-Covid	5 hours	After 2am	0 hours	3 days	0 days (not at all)	4 to 6 times	7 to 10 times	1-2 cups	3 days	7 to 10 times	5 hours or more per day	5 or more hours per day	0 days (not at all)	0 days (not at all)
Pre-Covid	4 hours or less	After 2am	0 hours	6 days	6 days	1 to 3 times	1 to 3 times	1-2 cups	2 days	1 to 3 times	4 hours per day	5 or more hours per day	0 days (not at all)
Pre-Covid	5 hours	Between 12am and 2am	0 hours	3 days	3 days	4 to 6 times	4 to 6 times	0 (none at all)	0 days (not at all)	1 to 3 times	2 hours per day	2 hours per day
Pre-Covid	9 hours	Between 10pm and 12am	0 hours	2 days	2 days	1 to 3 times	4 to 6 times	0 (none at all)	3 days	1 to 3 times	3 hours per day	Not at all
Pre-Covid	6 hours	Between 12am and 2am	0 hours	4 days	4 days	4 to 6 times	1 to 3 times	1-2 cups	0 days (not at all)	1 to 3 times	3 hours per day	4 hours per day	2 days	3 to 5 days	1 day
Pre-Covid	7 hours	Between 10pm and 12am	0 hours	6 days	6 days	11 times or more	11 times or more	0 (none at all)	7 days (everyday)	0 times (not at all)	1 hour per day	Not at all
Pre-Covid	7 hours	Between 10pm and 12am	0 hours	7 days	5 days	11 times or more	11 times or more	0 (none at all)	7 days (everyday)	0 times (not at all)	Not at all	4 hours per day
Pre-Covid	6 hours	Between 10pm and 12am	0 hours	0 days (not at all)	0 days (not at all)	1 to 3 times	1 to 3 times		3 days	1 to 3 times	4 hours per day	3 hours per day	2 days	0 days (not at all)	3 days
Pre-Covid	8 hours	Between 10pm and 12am	0 hours	6 days	6 days	7 to 11 times	7 to 10 times	0 (none at all)	7 days (everyday)	1 to 3 times	Less than 1 hour per day	3 hours per day	0 days (not at all)
Pre-Covid	8 hours	Between 10pm and 12am	0 hours	0 days (not at all)	0 days (not at all)	4 to 6 times	0 times (not at all)	0 (none at all)	6 days	1 to 3 times	4 hours per day	3 hours per day		1 or 2 days	0 times (not at all)
Pre-Covid	4 hours or less	After 2am	0 hours	6 days	0 days (not at all)	4 to 6 times	7 to 10 times	0 (none at all)	3 days	1 to 3 times	2 hours per day	5 or more hours per day
Pre-Covid	6 hours	Between 10pm and 12am	0 hours	5 days	5 days	1 to 3 times	4 to 6 times	0 (none at all)	5 days	1 to 3 times	5 hours or more per day	5 or more hours per day
Pre-Covid	6 hours	Between 10pm and 12am	0 hours	7 days	6 days	4 to 6 times	4 to 6 times	0 (none at all)	0 days (not at all)	1 to 3 times	3 hours per day	Not at all		1 or 2 days
Pre-Covid	6 hours	After 2am	0 hours	6 days	3 days	1 to 3 times	0 times (not at all)	more than 7 cups	7 days (everyday)	1 to 3 times	3 hours per day	Less than 1 hour per day		6 to 9 days	0 times (not at all)
Pre-Covid	7 hours	Between 10pm and 12am	0 hours	6 days	3 days	4 to 6 times	4 to 6 times	1-2 cups	7 days (everyday)	0 times (not at all)	2 hours per day	3 hours per day		1 or 2 days
Pre-Covid	6 hours	Between 12am and 2am	0 hours	0 days (not at all)	0 days (not at all)	4 to 6 times	4 to 6 times	5-6 cups	1 day	4 to 6 times	2 hours per day	3 hours per day		0 days (not at all)
Pre-Covid	7 hours	After 2am	0 hours	2 days	0 days (not at all)	1 to 3 times	1 to 3 times	1-2 cups	2 days	4 to 6 times	4 hours per day	2 hours per day		1 or 2 days
Pre-Covid	7 hours	Between 12am and 2am	0 hours	3 days	0 days (not at all)	0 times (not at all)	4 to 6 times	1-2 cups	1 day	0 times (not at all)	Not at all	Less than 1 hour per day		3 to 5 days
Pre-Covid	7 hours	Between 12am and 2am	0 hours	4 days	2 days	0 times (not at all)	1 to 3 times	5-6 cups	1 day	1 to 3 times	3 hours per day	Less than 1 hour per day	1 day	3 to 5 days
Pre-Covid	8 hours	Between 10pm and 12am	0 hours	2 days	0 days (not at all)	4 to 6 times	1 to 3 times	1-2 cups	7 days (everyday)	1 to 3 times	4 hours per day	5 or more hours per day	0 days (not at all)	3 to 5 days
Pre-Covid	7 hours	Between 10pm and 12am	0 hours	1 day	0 days (not at all)	7 to 10 times	7 to 10 times	3-4 cups	7 days (everyday)	1 to 3 times	3 hours per day	4 hours per day	4 days	1 or 2 days	1 day
Pre-Covid	5 hours	Between 12am and 2am	0 hours	1 day	1 day	1 to 3 times	1 to 3 times	more than 7 cups	3 days	1 to 3 times	1 hour per day	Less than 1 hour per day	7 days (everyday)	3 to 5 days	0 times (not at all)
Pre-Covid	6 hours	Between 10pm and 12am	0 hours	7 days	7 days	4 to 6 times	7 to 10 times	1-2 cups	6 days	4 to 6 times	3 hours per day	Not at all		1 or 2 days	0 times (not at all)
Pre-Covid	4 hours or less	After 2am	0 hours	1 day	0 days (not at all)	4 to 6 times	1 to 3 times	1-2 cups	2 days	1 to 3 times	4 hours per day	3 hours per day
Pre-Covid	6 hours	Between 12am and 2am	0 hours	3 days	3 days	4 to 6 times	1 to 3 times	1-2 cups	1 day	1 to 3 times	Not at all	Not at all			1 day
Pre-Covid	7 hours	Between 10pm and 12am	0 hours	5 days	1 day	1 to 3 times	1 to 3 times	1-2 cups	0 days (not at all)	1 to 3 times	5 hours or more per day	5 or more hours per day
Pre-Covid	6 hours	Between 10pm and 12am	0 hours	3 days	0 days (not at all)	0 times (not at all)	1 to 3 times	0 (none at all)	2 days	1 to 3 times	5 hours or more per day	4 hours per day
Pre-Covid	7 hours	Between 12am and 2am	0 hours	0 days (not at all)	0 days (not at all)	7 to 10 times	1 to 3 times	0 (none at all)	7 days (everyday)	0 times (not at all)	3 hours per day	3 hours per day
Pre-Covid	4 hours or less	After 2am	0 hours	5 days	2 days	4 to 6 times	7 to 10 times	0 (none at all)	4 days	1 to 3 times	5 hours or more per day	1 hour per day		1 or 2 days
Pre-Covid	7 hours	Between 10pm and 12am	0 hours	4 days	1 day	1 to 3 times	1 to 3 times	1-2 cups	3 days	1 to 3 times	3 hours per day	3 hours per day		0 days (not at all)
Pre-Covid	7 hours	Between 10pm and 12am	0 hours	1 day	1 day	4 to 6 times	4 to 6 times	1-2 cups	3 days	1 to 3 times	2 hours per day	Not at all		10 to 19 days
Pre-Covid	5 hours	After 2am	0 hours	3 days	2 days	4 to 6 times	1 to 3 times	1-2 cups	0 days (not at all)	4 to 6 times	1 hour per day	5 or more hours per day
Pre-Covid	7 hours	Between 10pm and 12am	0 hours	3 days	0 days (not at all)	4 to 6 times	1 to 3 times	0 (none at all)	6 days	4 to 6 times	4 hours per day	1 hour per day		0 days (not at all)
Pre-Covid	7 hours	Between 10pm and 12am	0 hours	4 days	3 days	7 to 11 times	4 to 6 times	0 (none at all)	7 days (everyday)	1 to 3 times	4 hours per day	Less than 1 hour per day		0 days (not at all)
Pre-Covid	7 hours	Between 10pm and 12am	0 hours	2 days	2 days	1 to 3 times	0 times (not at all)	1-2 cups	1 day	4 to 6 times	5 hours or more per day	3 hours per day
Pre-Covid	5 hours	Between 10pm and 12am	0 hours	4 days	2 days	7 to 11 times	11 times or more	1-2 cups	3 days	0 times (not at all)	3 hours per day	2 hours per day	0 days (not at all)	1 or 2 days	0 times (not at all)
Pre-Covid	4 hours or less	Between 10pm and 12am	0 hours	7 days	7 days	11 times or more	11 times or more	0 (none at all)	7 days (everyday)	0 times (not at all)	3 hours per day	Not at all	0 days (not at all)	0 days (not at all)	0 times (not at all)
Pre-Covid	7 hours	Between 8pm and 10pm	0 hours	7 days	7 days	11 times or more	7 to 10 times	1-2 cups	7 days (everyday)	0 times (not at all)	Not at all	Not at all		6 to 9 days	0 times (not at all)
Pre-Covid	9 hours	Between 10pm and 12am	0 hours	2 days	2 days	4 to 6 times	4 to 6 times	0 (none at all)	7 days (everyday)	1 to 3 times	4 hours per day	2 hours per day
Pre-Covid	5 hours	Between 10pm and 12am	0 hours	3 days	3 days	7 to 11 times	4 to 6 times	3-4 cups	7 days (everyday)	1 to 3 times	4 hours per day	4 hours per day
Pre-Covid	6 hours	Between 10pm and 12am	0 hours	3 days	2 days	1 to 3 times	7 to 10 times	more than 7 cups	6 days	0 times (not at all)	4 hours per day	5 or more hours per day		3 to 5 days
Pre-Covid	5 hours	Between 12am and 2am	0 hours								1 hour per day	Not at all
Pre-Covid	7 hours	Between 10pm and 12am	0 hours	3 days	2 days	1 to 3 times	7 to 10 times	1-2 cups	6 days	1 to 3 times	Less than 1 hour per day	2 hours per day		1 or 2 days	0 times (not at all)
Pre-Covid	6 hours	Between 10pm and 12am	0 hours	0 days (not at all)	0 days (not at all)	4 to 6 times	4 to 6 times	0 (none at all)	3 days	1 to 3 times	4 hours per day	2 hours per day		1 or 2 days
Pre-Covid	5 hours	Between 10pm and 12am	0 hours	3 days	3 days	7 to 11 times	1 to 3 times	0 (none at all)	5 days	0 times (not at all)	5 hours or more per day	Not at all
Pre-Covid	8 hours	Between 10pm and 12am	0 hours	5 days	5 days	4 to 6 times	4 to 6 times	1-2 cups	7 days (everyday)	0 times (not at all)	3 hours per day	Less than 1 hour per day	3 days	3 to 5 days
Pre-Covid	7 hours	Between 10pm and 12am	0 hours	7 days	7 days	11 times or more	11 times or more	3-4 cups	7 days (everyday)	0 times (not at all)	2 hours per day	4 hours per day		0 days (not at all)
Pre-Covid	5 hours	Between 12am and 2am	0 hours								3 hours per day	Not at all
Pre-Covid	7 hours	Between 10pm and 12am	0 hours	2 days	1 day	1 to 3 times	1 to 3 times	1-2 cups	6 days	1 to 3 times	5 hours or more per day	Less than 1 hour per day		0 days (not at all)
Pre-Covid	6 hours	Between 12am and 2am	0 hours	5 days	3 days	1 to 3 times	1 to 3 times	0 (none at all)	1 day	1 to 3 times	2 hours per day	Not at all		0 days (not at all)
Pre-Covid	6 hours	Between 12am and 2am	0 hours	5 days	1 day	7 to 11 times	4 to 6 times	0 (none at all)	1 day	1 to 3 times	5 hours or more per day	4 hours per day	2 days	3 to 5 days
Pre-Covid	7 hours	Between 10pm and 12am	0 hours	3 days	2 days	1 to 3 times	0 times (not at all)	0 (none at all)	3 days	4 to 6 times	2 hours per day	4 hours per day		1 or 2 days	0 times (not at all)

## Sheet: Longitudinal data II
Pandemic stage	Do you have serious difficulty concentrating, remembering, or making decisions because of a physical, mental, or emotional problem?	During the past 12 months, did you ever feel so sad or hopeless almost every day for two weeks or more in a row that you stopped doing some usual activities?	During the past 12 months, did you ever seriously consider attempting suicide?	How many times did you consider attempting suicide?	Did you make a plan about how you would attempt suicide?	Did you actually attempt suicide?
Covid	No	No	No
Covid	Yes	Yes	No
Covid	Yes		No
Covid	Yes	Yes	No
Covid	No	No	No
Covid	Yes	Yes	No
Covid	No	No	No
Covid	No	No	No
Covid	No	No	No
Covid	No	Yes	Yes	2 or 3 times	Yes	Yes
Covid	No	Yes	No
Covid	Yes	No	No
Covid	No	No	No
Covid	No	No	No
Covid	Yes	Yes	No
Covid	Yes	Yes	No
Covid	Yes	Yes	Yes	2 or 3 times	Yes	No
Covid	Yes	Yes	No
Covid	No	Yes	No
Covid	Yes	Yes	No
Covid	No	Yes	No
Covid	Yes	Yes	Yes	2 or 3 times	No
Covid	No	No	No
Covid	Yes	No	Yes	2 or 3 times	Yes	No
Covid	Yes	Yes	No
Covid	No	No	No
Covid	Yes	Yes
Covid	No	No	No
Covid	Yes	No	No
Covid	No	No	No
Covid	No	No	No
Covid	Yes	Yes	No
Covid	Yes	Yes	Yes	2 or 3 times	Yes	No
Covid	No	No	No
Covid	Yes	Yes	No
Covid	No	Yes	No
Covid	No	Yes	No
Covid	No	No	No
Covid	No	No	No
Covid	No	No	No
Covid	Yes	No	No
Covid	No	Yes	No
Covid	Yes	Yes	No
Covid	No	Yes	No
Covid	No	No	No
Covid	No	Yes	No
Covid	Yes	No	No
Covid	No	No	No
Covid	No	No	No
Covid	No	Yes	No
Covid	No	No	No
Covid	No	No	No
Covid	No	No	No
Covid	No	Yes	No
Covid	Yes	Yes	No
Covid	No	No	No
Covid	No	No	No
Covid	No	No	No
Covid	No	No	No
Covid	No	Yes	No
Covid	No	No	No
Covid	Yes	Yes	No
Covid	No	No	No
Covid	Yes	Yes	No
Covid	No	Yes	No
Covid	Yes	No	No
Covid	No	No	No
Covid	No	No	No
Covid	No	No	No
Covid	No	No	No
Covid	No	No	No
Covid	Yes	No	No
Covid	No	No	No
Covid	Yes	No	No
Covid	No	No	No
Covid	Yes	Yes	Yes	6 or more times	Yes	No
Covid	No	Yes	No
Covid	No	No	No
Covid	Yes	Yes	No
Covid	No	No	No
Covid	Yes	Yes	No
Covid	Yes	No	No
Covid	No	No	No
Covid	Yes	No	No
Covid	Yes	No	No
Covid	No	No	No
Covid	Yes	No	No
Covid	Yes	Yes	Yes	1 time	Yes	No
Covid	Yes	Yes	No
Covid	No	No	No
Covid	No	No	No
Covid	Yes	Yes	No
Covid	Yes	No	No
Covid	Yes	Yes
Covid	No	No	No
Covid	No	No	No
Covid	No	No	No
Covid	Yes	Yes	No
Covid	Yes	Yes	No
Covid	Yes	No	No
Covid	No	No	No
Covid	Yes	No	No
Covid	Yes	Yes	No
Covid	Yes	Yes	No
Covid	Yes	Yes	Yes	6 or more times	Yes	Yes
Covid	Yes	No	No
Covid	No	No	No
Covid	No	No	No
Covid	Yes	Yes	No
Covid	No	Yes	No
Covid	Yes	Yes	No
Covid	Yes	Yes	Yes	2 or 3 times	Yes	No
Covid	Yes	No	No
Covid	No	No	No
Covid	No	Yes	No
Covid	Yes	No	No
Covid	No	Yes	No
Covid
Covid	No	Yes	No
Covid	Yes	Yes	Yes	2 or 3 times	Yes	No
Covid	No	Yes	No
Covid	Yes	No	No
Covid	No	No	No
Covid	Yes	Yes	Yes	6 or more times	No
Covid	No	No	No
Covid	No	No	No
Covid	No	Yes	No
Covid	No	No	No
Covid	Yes	Yes	No
Covid	No	No	No
Covid	No	No	No
Covid	Yes	Yes	No
Covid	No	No	No
Covid	Yes	Yes	No
Covid	Yes	Yes	No
Covid	No	No	No
Covid	Yes	Yes
Covid	No	No	No
Covid	No	No	No
Covid	Yes	No	No
Covid	Yes	Yes	No
Covid	No	No	No
Covid	No	No	No
Covid	No	No	No
Covid	No	Yes	No
Covid	Yes	No	No
Covid	Yes	No	No
Covid	Yes	Yes	Yes	6 or more times	Yes	No
Covid	Yes	No	No
Covid	Yes	Yes	Yes	4 or 5 times	No
Covid	Yes	Yes	No
Covid	No	No	No
Covid	Yes	Yes	Yes	6 or more times	Yes	No
Covid	No	No	No
Covid	Yes	Yes	No
Covid	Yes	Yes	Yes	2 or 3 times	No
Covid	Yes	No	No
Covid	Yes	Yes	No
Covid	No	No	No
Covid	Yes	No	No
Covid	Yes	Yes	No
Covid	Yes	No	No
Covid	Yes	Yes	No
Covid	Yes	Yes	Yes	4 or 5 times	Yes	Yes
Covid	Yes	Yes	Yes	2 or 3 times	Yes
Covid	Yes	No	No
Covid	No	No	No
Covid	No	Yes	No
Covid	No	No	No
Covid	No	No	No
Covid	Yes	Yes	No
Covid	Yes	Yes	No
Covid	No	Yes	No
Covid	Yes	No	No
Covid	No	No	No
Covid	Yes	No	No
Covid	Yes	Yes	No
Covid	No	No	No
Covid	Yes	Yes	Yes	6 or more times	Yes	Yes
Covid	No	Yes
Covid	Yes	Yes	Yes	4 or 5 times	No
Covid	No	No	No
Covid	Yes	Yes	No
Covid	Yes	No	No
Covid	No	No	No
Covid	Yes	Yes	No
Covid	Yes	No	No
Covid	No	No	No
Covid	No	No	No
Covid	Yes	Yes	No
Covid	No	Yes	No
Covid	Yes	Yes	No
Covid	Yes	No	No
Covid	No	No	No
Covid	No	No	No
Covid	Yes	Yes	No
Covid	Yes	No	Yes	2 or 3 times	No
Covid	Yes	Yes	No
Covid	No	Yes	No
Covid	Yes	Yes	Yes	2 or 3 times	Yes	No
Covid	No	No	No
Covid	Yes	Yes	No
Covid	Yes	Yes
Covid	No	No	No
Covid	No	Yes	No
Covid	Yes	Yes	No
Covid	No	No	No
Covid	Yes	No	No
Covid	No	No	No
Covid	No	No	No
Covid	No	No	No
Covid	No	No	No
Covid	No	No	No
Covid	No	Yes	No
Covid	No	No	No
Covid	Yes	No	No
Covid	Yes	Yes	No
Covid	No	Yes	No
Covid	Yes	No	No
Covid	Yes	Yes	No
Covid	Yes	Yes	No
Covid	Yes	No	No
Covid	Yes	Yes	Yes	2 or 3 times	No
Covid	No	No	No
Covid	No	No	No
Covid	No	No	No
Covid	No	No	No
Covid	No	Yes	No
Covid	No	No	No
Covid	Yes	Yes	No
Covid	No	No	No
Covid	No	Yes	No
Covid	No	No	No
Covid	Yes	Yes	No
Covid	Yes	Yes	Yes	4 or 5 times	No
Covid	Yes	No	No
Covid	No	No	No
Covid	No	No	No
Covid	No	No	No
Covid	No	No	Yes	6 or more times	Yes	No
Covid	No	No	No
Covid	No	No	No
Covid	No	No	No
Covid	Yes	Yes	Yes	1 time	Yes	No
Covid	Yes	Yes	Yes	2 or 3 times	No
Covid		No	No
Covid	Yes	Yes	No
Covid	Yes	No	No
Covid	Yes	No	No
Covid	Yes	No	No
Covid	No	No	No
Covid	No	No	No
Covid	No	No	No
Covid	Yes	Yes	Yes	2 or 3 times	No
Covid	No	No	No
Covid	Yes	Yes	Yes	6 or more times	Yes	Yes
Covid	Yes	Yes	Yes	2 or 3 times	No
Covid	Yes	No	No
Covid	No	Yes	No
Covid	No	No	No
Covid	Yes	No	No
Covid	No	No	No
Covid	Yes	Yes	Yes	1 time	No
Covid	No	No	No
Covid	Yes	No	No
Covid	No	No	No
Covid	Yes	Yes	No
Covid	No	Yes	No
Covid	No	Yes	No
Covid	Yes	No	No
Covid	Yes	Yes	No
Covid
Covid	Yes	Yes	No
Covid	No	No	No
Covid	No	No	No
Covid	Yes	Yes	Yes	6 or more times	Yes	No
Covid	No	No	No
Covid	Yes	No	No
Covid	Yes	No	No
Covid	Yes	No	No
Covid	Yes	Yes	No
Covid	No	Yes	No
Covid	No	No	No
Covid	No	No	No
Covid	Yes	Yes	Yes	6 or more times	Yes	No
Covid
Covid	No	No	No
Covid	No	No	No
Covid	No	No	No
Covid	Yes	Yes	No
Covid	Yes	Yes	No
Covid	No	No	No
Covid	No	No	No
Covid	Yes	No	No
Covid	Yes	Yes	Yes	2 or 3 times	Yes	Yes
Covid	Yes	Yes
Covid	No	No	No
Covid	Yes	Yes	Yes	1 time	Yes	No
Covid	No	No	No
Covid	No	No
Covid	No	No	No
Covid	No	No	No
Covid	No	No	No
Covid	No	Yes	No
Covid	Yes	Yes	Yes	1 time	Yes	No
Covid	Yes	Yes	Yes	6 or more times	Yes	Yes
Covid	Yes	Yes	No
Covid	No	No	No
Covid	Yes	No	No
Covid	Yes	No	No
Covid	No	No	No
Covid	No	No	No
Covid	Yes	Yes	No
Covid	Yes	Yes	Yes		No
Covid	No	No	No
Covid	No	Yes	No
Covid	No	Yes	No
Covid	No	No	No
Covid	No	No	No
Covid	No	No	No
Covid	No	No	No
Covid	Yes	No	No
Covid	No	No	No
Covid	No	No	No
Covid	Yes	Yes	No
Covid	Yes	No	No
Covid	Yes	Yes	No
Covid	Yes	No	No
Covid	Yes	No	No
Covid	No	No	No
Covid	No	No	No
Covid	No	No	No
Covid	Yes	Yes	Yes	2 or 3 times	No
Covid	No	No	No
Covid	No	No	No
Covid	No	No	No
Covid	Yes	Yes	No
Covid	No	No	No
Covid	Yes	Yes	No
Covid	Yes	Yes	Yes	2 or 3 times	Yes	No
Covid	Yes	Yes
Covid	Yes	Yes	No
Covid	Yes	Yes	No
Covid	No	Yes	No
Covid	Yes	Yes	No
Covid	No	Yes	No
Covid	Yes	Yes	No
Covid	No	Yes	Yes	1 time	Yes	No
Covid	Yes	Yes	No
Covid	Yes	No	No
Covid	Yes	Yes	No
Covid	No	No	No
Covid	No	No	No
Covid	Yes	Yes	Yes	2 or 3 times	No
Covid	Yes	Yes	Yes	2 or 3 times	Yes	No
Covid	Yes	Yes	No
Covid	Yes	Yes	No
Covid	Yes	Yes	No
Covid	No	Yes	No
Covid	No	No	No
Covid	Yes	Yes	No
Covid	No	No	No
Covid	No	No	No
Covid	No	No	No
Covid	No	No	No
Covid	Yes	No	No
Covid	Yes	Yes	No
Covid	No	No	No
Covid	No	No	No
Covid	No	No	No
Covid	Yes	Yes	No
Covid	No	Yes	No
Covid	No	No	No
Covid	No	No	No
Covid	No	No	No
Covid	Yes	Yes	No
Covid	No	No	No
Covid	No	No	No
Covid	Yes	No	No
Covid	No	No	No
Covid	Yes	Yes	Yes	2 or 3 times	Yes	No
Covid	No	Yes	No
Covid	Yes	Yes	Yes	4 or 5 times	Yes	No
Covid	Yes	Yes	No
Covid	Yes	Yes	No
Covid	No	No	No
Covid	Yes	No	No
Covid	Yes	Yes	No
Covid	Yes	Yes	No
Covid	No	No	No
Covid	Yes	Yes	No
Covid	Yes	Yes	Yes	2 or 3 times	Yes	No
Covid	Yes	Yes	No
Covid	No	No	No
Covid	No	No	No
Covid	No	No	No
Covid	No	No	No
Covid	No	No	No
Covid	Yes	Yes	Yes	6 or more times	Yes	No
Covid	No	No
Covid	No	No	No
Covid	Yes	No	No
Covid	No	No	No
Covid	Yes	Yes	Yes	6 or more times	Yes	No
Covid	Yes	Yes	No
Covid	Yes	Yes	No
Covid	No	Yes	No
Covid	Yes	Yes	Yes	1 time	No
Covid	Yes	Yes	No
Covid	No	No	No
Covid	No	No	No
Covid	No	Yes	No
Covid	No	No	No
Covid	Yes	Yes
Covid	No	No	No
Covid	Yes	Yes	No
Covid	Yes	Yes	Yes	2 or 3 times	Yes	No
Covid	No	Yes	No
Covid	Yes	Yes	No
Covid	No	No	No
Covid	Yes	No	No
Covid	Yes	Yes	Yes	2 or 3 times	Yes	Yes
Covid	No	Yes	No
Covid	Yes	No	No
Covid	No	No	No
Covid	Yes	Yes	No
Covid	No	Yes	No
Covid	No	No	No
Covid	Yes	Yes	No
Covid	Yes	No	No
Covid	No	No	No
Covid	Yes	Yes	Yes	2 or 3 times	No
Covid	Yes	No	No
Covid	No	No	No
Covid	No	Yes	No
Covid	No	No	No
Covid	No	No	No
Covid	No	No	Yes	2 or 3 times	Yes	No
Covid	No	Yes	No
Covid	No	No	No
Covid	No	No	No
Covid	Yes	No	No
Covid	Yes	No	No
Covid	No	No	No
Covid	Yes	Yes	Yes	1 time	No
Covid	Yes	Yes	No
Covid	No	No	No
Covid	No	Yes	No
Covid	No	No	No
Covid	No	No	No
Covid	Yes	Yes
Covid	Yes	No	No
Covid	No	No	No
Covid	No	No	No
Covid	Yes	Yes	No
Covid	No	No	No
Covid	No	No	No
Covid	Yes	Yes	No
Covid	Yes	Yes	No
Covid	Yes	Yes	No
Covid	Yes	No	No
Covid	Yes	Yes	No
Covid	No	No	No
Covid	Yes	Yes	No
Covid	No	Yes	No
Covid	No	Yes	No
Covid	No	Yes	No
Covid	No	No	No
Covid	No	No	No
Covid	No	Yes	No
Covid	No	Yes	Yes	2 or 3 times	Yes	No
Covid	Yes	Yes	No
Covid	Yes	Yes	No
Covid	No	No	No
Covid	Yes	Yes	Yes	2 or 3 times	No
Covid	No	No	No
Covid	No	No	No
Covid	No	No	No
Covid	No	Yes	No
Covid	Yes	No	No
Covid	Yes	Yes	No
Covid	Yes	Yes	Yes	1 time	No
Covid	No	Yes	No
Covid	Yes	No	No
Covid	No	No	No
Covid	No	No	No
Covid	No	No	No
Covid	Yes	Yes	Yes	2 or 3 times	No
Covid	Yes	Yes	No
Covid	No	No	No
Covid	Yes	Yes	Yes	1 time	No
Covid	No	No	No
Covid	No	No	No
Covid	No	No	No
Covid	No	No	No
Covid	Yes	Yes	Yes	1 time	Yes	No
Covid	Yes	Yes	Yes	2 or 3 times	No
Covid	No	Yes	No
Covid	No	Yes	No
Covid	Yes	Yes	No
Covid	Yes	Yes
Covid	Yes	No	No
Covid	No	No	No
Covid	Yes	No	No
Covid	Yes	No	No
Covid	No	No	No
Pre-Covid	Yes	Yes	No
Pre-Covid	No	Yes	No
Pre-Covid	No	No	Yes	2 or 3 times	Yes	Yes
Pre-Covid	Yes	No	No
Pre-Covid	No	Yes	No
Pre-Covid	Yes	Yes	Yes	6 or more times	No
Pre-Covid	No	No	No
Pre-Covid	No	No	No
Pre-Covid	Yes	Yes	No
Pre-Covid	No	Yes	No
Pre-Covid	No	No	No
Pre-Covid	No	Yes	No
Pre-Covid	No	No	Yes
Pre-Covid	No	No	No
Pre-Covid	Yes	Yes	No
Pre-Covid	No	No	No
Pre-Covid	No	Yes	No
Pre-Covid	No	Yes	No
Pre-Covid	No	No	No
Pre-Covid	No	Yes	No
Pre-Covid	No	No	No
Pre-Covid	No	Yes	No
Pre-Covid	No	No	No
Pre-Covid	No	Yes	Yes	2 or 3 times	Yes	No
Pre-Covid	Yes	Yes	Yes	1 time	No
Pre-Covid	No	No	No
Pre-Covid	No	No	No
Pre-Covid	No	No	No
Pre-Covid	Yes	Yes	No
Pre-Covid	No	No	No
Pre-Covid	No	Yes	No
Pre-Covid	No	Yes	No
Pre-Covid	No	No	No
Pre-Covid	No	Yes	No
Pre-Covid	Yes	Yes	No
Pre-Covid	Yes	Yes	Yes	2 or 3 times	Yes	No
Pre-Covid	Yes	Yes	Yes	6 or more times	Yes	No
Pre-Covid	No	No	No
Pre-Covid	Yes	Yes
Pre-Covid	No	Yes	No
Pre-Covid	No	No	No
Pre-Covid	Yes	No	No
Pre-Covid	No	No	No
Pre-Covid	No	No	No
Pre-Covid	No	No	Yes	1 time	No
Pre-Covid	No	Yes	No
Pre-Covid	No	No	No
Pre-Covid	No	No	No
Pre-Covid	No	Yes	Yes	4 or 5 times	Yes	No
Pre-Covid	No	Yes	Yes	6 or more times	Yes	Yes
Pre-Covid	No	No	No
Pre-Covid	No	Yes	No
Pre-Covid	No	Yes	Yes	2 or 3 times	No
Pre-Covid	No	No	Yes	2 or 3 times	Yes	No
Pre-Covid	No	No	Yes	2 or 3 times	Yes
Pre-Covid	Yes	Yes	No
Pre-Covid	Yes	Yes	Yes	6 or more times	Yes	Yes
Pre-Covid	No	No	No
Pre-Covid	No	No	No
Pre-Covid	No	Yes	No
Pre-Covid	Yes	No	No
Pre-Covid	No	No	No
Pre-Covid	No	No	No
Pre-Covid	No	No	No
Pre-Covid	No	Yes	No
Pre-Covid	No	No	No
Pre-Covid	No	No	No
Pre-Covid	No	Yes	No
Pre-Covid	No	No	No
Pre-Covid	Yes	No	No
Pre-Covid	No	No	No
Pre-Covid	No	No	No
Pre-Covid	No	No	No
Pre-Covid	No	No	No
Pre-Covid	Yes	Yes	No
Pre-Covid	Yes	Yes	No
Pre-Covid
Pre-Covid	Yes	No	No
Pre-Covid	No	Yes	No
Pre-Covid	No	Yes	No
Pre-Covid	No	Yes	No
Pre-Covid	No	No	No
Pre-Covid	No	No	No
Pre-Covid	No	No	No
Pre-Covid	No	No	No
Pre-Covid	No	No	No
Pre-Covid	No	No	No
Pre-Covid	No	No	No
Pre-Covid	No	No	No
Pre-Covid	No	No	No
Pre-Covid	Yes	No	No
Pre-Covid	No	Yes	Yes	2 or 3 times	No
Pre-Covid
Pre-Covid
Pre-Covid
Pre-Covid
Pre-Covid
Pre-Covid
Pre-Covid
Pre-Covid
Pre-Covid
Pre-Covid
Pre-Covid
Pre-Covid
Pre-Covid
Pre-Covid
Pre-Covid
Pre-Covid
Pre-Covid
Pre-Covid
Pre-Covid	No	No	No
Pre-Covid	No	No	No
Pre-Covid	No	No	No
Pre-Covid	No	No	No
Pre-Covid	No	Yes	No
Pre-Covid	No	No	No
Pre-Covid	No	No	No
Pre-Covid	No	No	No
Pre-Covid	Yes	Yes	No
Pre-Covid	No	No	No
Pre-Covid	No	No	No
Pre-Covid	Yes	Yes	No
Pre-Covid	No	No	No
Pre-Covid	No	No	No
Pre-Covid	No	Yes	No
Pre-Covid	No	No	No
Pre-Covid	No	Yes	No
Pre-Covid	No	Yes	No
Pre-Covid	Yes	Yes	Yes	4 or 5 times	No
Pre-Covid	Yes	Yes	Yes	1 time	No
Pre-Covid	No	No	No
Pre-Covid	Yes	Yes	Yes	6 or more times	Yes	No
Pre-Covid	No	No	No
Pre-Covid	Yes	No	Yes	1 time	Yes	No
Pre-Covid	No	Yes	No
Pre-Covid	Yes	Yes	Yes	2 or 3 times	Yes	No
Pre-Covid	No	No	No
Pre-Covid	Yes	Yes	Yes	6 or more times	Yes	Yes
Pre-Covid	No	No	No
Pre-Covid	No	No	No
Pre-Covid	Yes	No	No
Pre-Covid	No	Yes	No
Pre-Covid	No	No	No
Pre-Covid	No	Yes	No
Pre-Covid	No	No	No
Pre-Covid	Yes	Yes	No
Pre-Covid	No	Yes	No
Pre-Covid	No	No	No
Pre-Covid
Pre-Covid
Pre-Covid
Pre-Covid
Pre-Covid
Pre-Covid
Pre-Covid
Pre-Covid
Pre-Covid
Pre-Covid
Pre-Covid
Pre-Covid
Pre-Covid	No	No	No
Pre-Covid	No	No	No
Pre-Covid	Yes	Yes	No
Pre-Covid	Yes	Yes	Yes	2 or 3 times	No
Pre-Covid	No	Yes	Yes	1 time	Yes	No
Pre-Covid	No	No	No
Pre-Covid	No	No	No
Pre-Covid	Yes	No	No
Pre-Covid	No	No	No
Pre-Covid	Yes	No	No
Pre-Covid	Yes	Yes	No
Pre-Covid	No	Yes	No
Pre-Covid	No	No	No
Pre-Covid	No	No	No
Pre-Covid	No	No	No
Pre-Covid	No	Yes	No
Pre-Covid	No	No	No
Pre-Covid	No	Yes	No
Pre-Covid	No	No	No
Pre-Covid	No	No	No
Pre-Covid	No	No	No
Pre-Covid	Yes	Yes	Yes	2 or 3 times	No
Pre-Covid	No	No	No
Pre-Covid	No	No	No
Pre-Covid	No	No	No
Pre-Covid	No	No	No
Pre-Covid	No	No	No
Pre-Covid	Yes	Yes	No
Pre-Covid	No	No	No
Pre-Covid	No	No	No
Pre-Covid	No	No	No
Pre-Covid	No	No	No
Pre-Covid	No	Yes	Yes	1 time	No
Pre-Covid	No	Yes	No
Pre-Covid	No	Yes	No
Pre-Covid	No	Yes	No
Pre-Covid	No	No	No
Pre-Covid	No	No	No
Pre-Covid	No	Yes	No
Pre-Covid	No	No	No
Pre-Covid	No	Yes	No
Pre-Covid	Yes	Yes	No
Pre-Covid	No
Pre-Covid	Yes	Yes
Pre-Covid	No	No	No
Pre-Covid	No	No	No
Pre-Covid	Yes	No	No
Pre-Covid	No	No	No
Pre-Covid	No	Yes	No
Pre-Covid	Yes	Yes	Yes	1 time	No
Pre-Covid	No	Yes	No
Pre-Covid	Yes	Yes	No
Pre-Covid	No	No	No
Pre-Covid	No	No	No
Pre-Covid	No	No	No
Pre-Covid	No	No	No
Pre-Covid	No	Yes
Pre-Covid	Yes	Yes	Yes	2 or 3 times	No
Pre-Covid	No	No	No
Pre-Covid	Yes	No	No
Pre-Covid	No	Yes	Yes	2 or 3 times	Yes	No
Pre-Covid	No	Yes	No
Pre-Covid	No	No	No
Pre-Covid	Yes	Yes	Yes	1 time	No
Pre-Covid	No	No	No
Pre-Covid	No	Yes	No
Pre-Covid	No	Yes	No
Pre-Covid	Yes	Yes	No
Pre-Covid	No	Yes	No
Pre-Covid	Yes
Pre-Covid	No	No	No
Pre-Covid	No	Yes	No
Pre-Covid	No	Yes	Yes	1 time	Yes
Pre-Covid	Yes	Yes	No
Pre-Covid	No	No	No
Pre-Covid	No	Yes	No
Pre-Covid
Pre-Covid
Pre-Covid
Pre-Covid
Pre-Covid
Pre-Covid
Pre-Covid
Pre-Covid
Pre-Covid
Pre-Covid
Pre-Covid
Pre-Covid
Pre-Covid	No	No	No
Pre-Covid	No	Yes	No
Pre-Covid	No	No	No
Pre-Covid	Yes	Yes	No
Pre-Covid	No	Yes	No
Pre-Covid	No	Yes	No
Pre-Covid	No	Yes
Pre-Covid	Yes	Yes	Yes	2 or 3 times	No
Pre-Covid	Yes	Yes	Yes	2 or 3 times	No
Pre-Covid	Yes	No	No
Pre-Covid	Yes	Yes	Yes	2 or 3 times	No
Pre-Covid	No	No	No
Pre-Covid	No	Yes	No
Pre-Covid	Yes	Yes	No
Pre-Covid	No	Yes	No
Pre-Covid	No	No	Yes	2 or 3 times	Yes
Pre-Covid	No	Yes	No
Pre-Covid	Yes	Yes	No
Pre-Covid	No	No	No
Pre-Covid	No	No	No
Pre-Covid	No	No	No
Pre-Covid	No	No	No
Pre-Covid	No	No	No
Pre-Covid	No	No	No
Pre-Covid	No	Yes	No
Pre-Covid	No	No	No
Pre-Covid	No	Yes	No
Pre-Covid	No	No	No
Pre-Covid	No	Yes	Yes	1 time	No
Pre-Covid	No	Yes	No
Pre-Covid	Yes	Yes	No
Pre-Covid	No	No	No
Pre-Covid	No	No	No
Pre-Covid	No	No	No
Pre-Covid	No	No	No
Pre-Covid	No	No	No
Pre-Covid	No	Yes	Yes	2 or 3 times	No
Pre-Covid	No	Yes	No
Pre-Covid	No	Yes	Yes	2 or 3 times	Yes	No
Pre-Covid	No	No	No
Pre-Covid	No	No	No
Pre-Covid	No	No	No
Pre-Covid	No	No	No
Pre-Covid	No	No	No
Pre-Covid	No	No	No
Pre-Covid	Yes	No	No
Pre-Covid	Yes	Yes	No
Pre-Covid	No	No	No
Pre-Covid	No	No	No
Pre-Covid	No	No	No
Pre-Covid	No	No	No
Pre-Covid	No	No	No
Pre-Covid	No	Yes	No
Pre-Covid	No	No	No
Pre-Covid	No
Pre-Covid	No
Pre-Covid	Yes	Yes	Yes	1 time	Yes	No
Pre-Covid	No	No	No
Pre-Covid	No	Yes	No
Pre-Covid	No	No	No
Pre-Covid	No	No	No
Pre-Covid	No	No	No
Pre-Covid	No	Yes	No
Pre-Covid	No	Yes	No
Pre-Covid	Yes	Yes	No
Pre-Covid	No	No	No
Pre-Covid	Yes	No	No
Pre-Covid	No	No	No
Pre-Covid	No	No	No
Pre-Covid	No	Yes	No
Pre-Covid	Yes	Yes	No
Pre-Covid	No	No	No
Pre-Covid	No	Yes	No
Pre-Covid	No	No	No
Pre-Covid	No	No	No
Pre-Covid	No	No	No
Pre-Covid	Yes	Yes	Yes	6 or more times	No
Pre-Covid	No	Yes	No
Pre-Covid	No	No	No
Pre-Covid	Yes	Yes	No
Pre-Covid	No	No	No
Pre-Covid	No	Yes	No
Pre-Covid	No	No	No
Pre-Covid	No	No	No
Pre-Covid	No	No	No
Pre-Covid	Yes	Yes	No
Pre-Covid	Yes	No	No
Pre-Covid	No	No	No
Pre-Covid	Yes	No	No
Pre-Covid	Yes	No	No
Pre-Covid	No	No	No
Pre-Covid	No	No	No
Pre-Covid	No	No	No
Pre-Covid	Yes	No	No
Pre-Covid	Yes	No	No
Pre-Covid	No	No	No
Pre-Covid	No	Yes	Yes	2 or 3 times	Yes	No
Pre-Covid	No	No	No
Pre-Covid	No	No	No
Pre-Covid	Yes	Yes	Yes	2 or 3 times	Yes	No
Pre-Covid	No	No	No
Pre-Covid	Yes	Yes	Yes	2 or 3 times	No
Pre-Covid	No	Yes	Yes	2 or 3 times	No
Pre-Covid	No	No	No
Pre-Covid	No	Yes	No
Pre-Covid	No	Yes	No
Pre-Covid	Yes	No	No
Pre-Covid	No	Yes	No
Pre-Covid	No	Yes	Yes	1 time	Yes	No
Pre-Covid	Yes	Yes	Yes	2 or 3 times	Yes	No
Pre-Covid	No	No	No
Pre-Covid	No	Yes	Yes	2 or 3 times	Yes	No
Pre-Covid	No	Yes	No
Pre-Covid	No	No	No
Pre-Covid	No	No	No
Pre-Covid	No	No	No
Pre-Covid	Yes	Yes	Yes	2 or 3 times	No
Pre-Covid	No	No	No
Pre-Covid	No	Yes	No
Pre-Covid	No	No	No
Pre-Covid	No	No	No
Pre-Covid	No	No	No
Pre-Covid	Yes	Yes	Yes
Pre-Covid	No	No	No
Pre-Covid	No	No	No
Pre-Covid	Yes	Yes	No
Pre-Covid	No	Yes	No
Pre-Covid	No	No	No
Pre-Covid	No	No	No
Pre-Covid	Yes	Yes	Yes	4 or 5 times	No
Pre-Covid	No	Yes	No
Pre-Covid	No	No	Yes	1 time	No
Pre-Covid	No	No	No
Pre-Covid	Yes	Yes	Yes	2 or 3 times	Yes	No
Pre-Covid	No	No	No
Pre-Covid	Yes	Yes	Yes	6 or more times	Yes	No
Pre-Covid	No	No	No
Pre-Covid
Pre-Covid
Pre-Covid
Pre-Covid
Pre-Covid
Pre-Covid
Pre-Covid
Pre-Covid
Pre-Covid
Pre-Covid
Pre-Covid
Pre-Covid
Pre-Covid
Pre-Covid
Pre-Covid	No	No	No
Pre-Covid	No	No	No
Pre-Covid	No	No	No
Pre-Covid	No	No	No
Pre-Covid	No	No	No
Pre-Covid	Yes	No	Yes	4 or 5 times	No
Pre-Covid	No	No	No
Pre-Covid	No	Yes	No
Pre-Covid	No	No	Yes	2 or 3 times	No
Pre-Covid	No	No	No
Pre-Covid	No	No	No
Pre-Covid	No	Yes	Yes	2 or 3 times	No
Pre-Covid	No	No	No
Pre-Covid	No	No	No
Pre-Covid	No	No	No
Pre-Covid	No	No	No
Pre-Covid	No	No	No
Pre-Covid	No	No	No
Pre-Covid	No	No	No
Pre-Covid	No	No	No
Pre-Covid	No	No	No
Pre-Covid	No	No	No
Pre-Covid	No	Yes	No
Pre-Covid	No	No	No
Pre-Covid	No	Yes	No
Pre-Covid	No	No	No
Pre-Covid	No	Yes	Yes
Pre-Covid	Yes	Yes	Yes	4 or 5 times	Yes	No
Pre-Covid	No	No	No
Pre-Covid	No	Yes
Pre-Covid	No	No	No
Pre-Covid	Yes	No	No
Pre-Covid	Yes	No	No
Pre-Covid	No	Yes	Yes	1 time	No
Pre-Covid	No	Yes	No
Pre-Covid	No	No	No
Pre-Covid	No	No	No
Pre-Covid	No	Yes	No
Pre-Covid	No	Yes	No
Pre-Covid	No	No	No
Pre-Covid
Pre-Covid
Pre-Covid
Pre-Covid
Pre-Covid
Pre-Covid
Pre-Covid
Pre-Covid
Pre-Covid	No	No	No
Pre-Covid	Yes	Yes	No
Pre-Covid	No	No	No
Pre-Covid	Yes	Yes	No
Pre-Covid	Yes	No	No
Pre-Covid	No	No	No
Pre-Covid	Yes	No	No
Pre-Covid	No	No	Yes	2 or 3 times	No
Pre-Covid	No	No	No
Pre-Covid	Yes	Yes	No
Pre-Covid	No	No	No
Pre-Covid	No	No	No
Pre-Covid	No	No	No
Pre-Covid	No	No	No
Pre-Covid	Yes	Yes	No
Pre-Covid	No	No	No
Pre-Covid	No	No	No
Pre-Covid	No	No	No
Pre-Covid	No	No	No
Pre-Covid	No	Yes	No
Pre-Covid	No	No	No
Pre-Covid	No	No	No
Pre-Covid	No	Yes	No
Pre-Covid	No	No	No
Pre-Covid	No	Yes	No
Pre-Covid	Yes	Yes	Yes	2 or 3 times	No
Pre-Covid	No	Yes	No
Pre-Covid	Yes	Yes	Yes	1 time	No
Pre-Covid	No	No	No
Pre-Covid	No	No	No
Pre-Covid	Yes	Yes	Yes	6 or more times	No
Pre-Covid	No	Yes	No
Pre-Covid	Yes	Yes	No
Pre-Covid	No	No	No
Pre-Covid	No	No	No
Pre-Covid	Yes	No	No
Pre-Covid	Yes	No	No
Pre-Covid	No	Yes	No
Pre-Covid	No	No	No
Pre-Covid	No	No	No
Pre-Covid	No	No	No
Pre-Covid	No	No	No
Pre-Covid	Yes	Yes	Yes	6 or more times	Yes	Yes
Pre-Covid
Pre-Covid
Pre-Covid
Pre-Covid	No
Pre-Covid	No	No	No
Pre-Covid	Yes	No	No
Pre-Covid	No	No	No
Pre-Covid	No	Yes	No
Pre-Covid	No	No	No
Pre-Covid	No	No	No
Pre-Covid	No	No	No
Pre-Covid	No	Yes	No
Pre-Covid	No	No	No
Pre-Covid	No	No	No
Pre-Covid	No	No	No
Pre-Covid	No	No	No
Pre-Covid	No	Yes	No
Pre-Covid	Yes	No	No
Pre-Covid	No	No	No
Pre-Covid	No	No	No
Pre-Covid	Yes	Yes	No
Pre-Covid	No	No	No
Pre-Covid	No	Yes	No
Pre-Covid	No	No	No
Pre-Covid	Yes	No	No
Pre-Covid	Yes	No	No
Pre-Covid	No	No	No
Pre-Covid	Yes	Yes	Yes	2 or 3 times	No
Pre-Covid	No	No	No
Pre-Covid	No	No	No
Pre-Covid	No	No	No
Pre-Covid	Yes	No	No
Pre-Covid	No	No	No
Pre-Covid	No	No	No
Pre-Covid	Yes	Yes	Yes	4 or 5 times	No
Pre-Covid	No	No	No
Pre-Covid	No	No	No
Pre-Covid	No	No	No
Pre-Covid	No	No	No
Pre-Covid	No	No	No
Pre-Covid	No	Yes	No
Pre-Covid	Yes	No	No
Pre-Covid	No	No	No
Pre-Covid	No	Yes	Yes
Pre-Covid	No	No	No
Pre-Covid	Yes	Yes	No
Pre-Covid	No
Pre-Covid	No	No	No
Pre-Covid		Yes	No
Pre-Covid	No	No	No
Pre-Covid	No	Yes	No
Pre-Covid	No	No	No
Pre-Covid	No	Yes	No
Pre-Covid	No	No	No
Pre-Covid	Yes	Yes	No
Pre-Covid	No	No	No
Pre-Covid	Yes	Yes	No
Pre-Covid	No	No	No
Pre-Covid	No	No	No
Pre-Covid	Yes	Yes	Yes	4 or 5 times	No
Pre-Covid	No	No	No
Pre-Covid	Yes	Yes	No
Pre-Covid	No	No	No
Pre-Covid	Yes	No	No
Pre-Covid	No	No	No
Pre-Covid	No	No	No
Pre-Covid	Yes	No	No
Pre-Covid	No	Yes	No
Pre-Covid	No	Yes	No
Pre-Covid	No	No	No
Pre-Covid	No		No
Pre-Covid	Yes	Yes	No
Pre-Covid	No	No	No
Pre-Covid	No	Yes	No
Pre-Covid	No	No	No
Pre-Covid	No	Yes	No
Pre-Covid	Yes	No	No
Pre-Covid	No	No	No
Pre-Covid	No	No	No
Pre-Covid	No	No	No
Pre-Covid	No	No	No
Pre-Covid	No	No	No
Pre-Covid	Yes	Yes	No
Pre-Covid	No	No	No
Pre-Covid	Yes	Yes	Yes	2 or 3 times	Yes	No
Pre-Covid	No	No	No
Pre-Covid	No	Yes	No
Pre-Covid	No	No	No
Pre-Covid	No	No	No
Pre-Covid	No	No	No
Pre-Covid	No	Yes
Pre-Covid	Yes	No	No
Pre-Covid	Yes	Yes	Yes	1 time	No
Pre-Covid	No	No	No
Pre-Covid	No	No	No
Pre-Covid	No	No	No
Pre-Covid	No	No	No
Pre-Covid	No	No	No
Pre-Covid	No	No	No
Pre-Covid	No	No	No
Pre-Covid	No	Yes	No
Pre-Covid	Yes	No	No
Pre-Covid	No	No	No
Pre-Covid	Yes	Yes	No
Pre-Covid	No	Yes	No
Pre-Covid
Pre-Covid	No	No	No
Pre-Covid	No	Yes	No
Pre-Covid	No	No	No
Pre-Covid	No	No	No
Pre-Covid	No	Yes	No
Pre-Covid	No	No	No
Pre-Covid	No	Yes	No
Pre-Covid	No	No	No
Pre-Covid	No	No	No
Pre-Covid	No	No	No
Pre-Covid	No	No	No
Pre-Covid	No	No	No
Pre-Covid	No	No	No
Pre-Covid	No	Yes	Yes	1 time	No
Pre-Covid	Yes	No	No
Pre-Covid	No	No	No
Pre-Covid	No	No	No
Pre-Covid	No	No	No
Pre-Covid	No	No	No
Pre-Covid	No	No	No
Pre-Covid	No	No	No
Pre-Covid	No	No	No
Pre-Covid	No	No	No
Pre-Covid	No	No	No
Pre-Covid	No	No	No
Pre-Covid	No	No	No
Pre-Covid	Yes	Yes	Yes	2 or 3 times	No
Pre-Covid	No	Yes	No
Pre-Covid	No	No	No
Pre-Covid	No	No	No
Pre-Covid	No	No	No
Pre-Covid	No	Yes	No
Pre-Covid	No	No	No
Pre-Covid	Yes	Yes
Pre-Covid	No	No	No
Pre-Covid	Yes	Yes	No
Pre-Covid	No	No	No
Pre-Covid	No	No	No
Pre-Covid	No	No	No
Pre-Covid	No	No	No
Pre-Covid	No	No	No
Pre-Covid	No	No	No
Pre-Covid	Yes	Yes	Yes	4 or 5 times	Yes	No
Pre-Covid	Yes	Yes	Yes	4 or 5 times	Yes	No
Pre-Covid	Yes	No	No
Pre-Covid	No	Yes	Yes	6 or more times	Yes	No
Pre-Covid	No	No	No
Pre-Covid	No	No	No
Pre-Covid	No	Yes	No
Pre-Covid	No	No	No
Pre-Covid	No	No	No
Pre-Covid	Yes	No	No
Pre-Covid	No	No	No
Pre-Covid	No	Yes	Yes	6 or more times	Yes	Yes
Pre-Covid	No	No	No
Pre-Covid	Yes	No	No
Pre-Covid	Yes	Yes	Yes	2 or 3 times	Yes	No
Pre-Covid	No	No	No
Pre-Covid	No	Yes	No
Pre-Covid	Yes	Yes	No
Pre-Covid	No
Pre-Covid	Yes	Yes	No
Pre-Covid	No	No	No
Pre-Covid	No
Pre-Covid	No	Yes	Yes	6 or more times	Yes	No
Pre-Covid	No	No	No
Pre-Covid	No	No	No
Pre-Covid	No	No	No
Pre-Covid	No	No	No
Pre-Covid	No	No	No
Pre-Covid	No	Yes	Yes	2 or 3 times	No
Pre-Covid	No	Yes	No
Pre-Covid	Yes	Yes	No
Pre-Covid	No	Yes	No
Pre-Covid	No	Yes	No
Pre-Covid	No	No	No
Pre-Covid	Yes	No	No
Pre-Covid	Yes	Yes	Yes	2 or 3 times	Yes	No
Pre-Covid	No	No	No
Pre-Covid	No	No	No
Pre-Covid	No	Yes	No
Pre-Covid	No	Yes	Yes	1 time	Yes	No
Pre-Covid	No	No	No
Pre-Covid	Yes	Yes	Yes	2 or 3 times	No
Pre-Covid	No	Yes	Yes	1 time	No
Pre-Covid	No	No	No
Pre-Covid	No	No	No
Pre-Covid	No	No	No
Pre-Covid
Pre-Covid
Pre-Covid
Pre-Covid
Pre-Covid
Pre-Covid
Pre-Covid
Pre-Covid
Pre-Covid
Pre-Covid
Pre-Covid
Pre-Covid
Pre-Covid
Pre-Covid
Pre-Covid
Pre-Covid
Pre-Covid
Pre-Covid	Yes	No	No
Pre-Covid	No	No	No
Pre-Covid	Yes	Yes	No
Pre-Covid	No	Yes	No
Pre-Covid	Yes	No	No
Pre-Covid	Yes	No	No
Pre-Covid	No	No	No
Pre-Covid	Yes	No	No
Pre-Covid	No	Yes	No
Pre-Covid	No	No	No
Pre-Covid	No	No	No
Pre-Covid	No	No	No
Pre-Covid	No	No	No
Pre-Covid	No	No	No
Pre-Covid	No	Yes	No
Pre-Covid	No	No	No
Pre-Covid	No	No	No
Pre-Covid	No	No	No
Pre-Covid	No	Yes	No
Pre-Covid

## Sheet: Emotions
Alone	Angry	Anxious	Calm	Confident	Demoralized	Depressed	Disconnected	Distressed	Empty	Energized	Engaged	Fatigued	Frightened	Gloomy	Happy	Hopeful	Hopeless	Indifferent	Inspired	Lonely	Miserable	Moody	Negative	Neutral	Optimistic	Overwhelmed	Peaceful	Positive	Powerless	Relaxed	Sad	Sanguine	Serene	Stressed	Tired	Unhappy	Upbeat	Withdrawn
0	0	1	0	0	0	0	1	0	0	0	0	0	0	0	0	0	0	0	0	0	0	1	1	0	0	1	0	0	0	0	0	0	0	1	1	1	1	1
1	1	1	0	0	0	1	1	0	0	0	0	0	0	1	0	0	0	0	0	0	1	0	0	0	0	0	0	0	0	0	0	0	0	1	0	1	1	1
1	1	1	0	1	0	1	1	0	1	1	0	1	1	0	0	1	0	1	1	0	0	1	0	0	1	1	1	1	1	0	1	0	0	0	0	0	1	1
1	0	1	0	0	0	1	1	0	0	0	0	0	0	0	1	1	0	0	1	1	0	0	0	0	1	1	0	0	0	0	1	0	0	0	0	0	1	1
1	0	0	1	0	0	1	0	0	0	0	0	0	0	0	1	0	0	1	0	1	0	0	0	0	1	0	1	1	0	1	0	0	0	0	0	0	1	1
1	1	1	1	0	1	1	1	1	1	0	0	1	1	1	0	0	1	1	0	1	1	1	1	0	0	1	0	0	1	0	1	0	1	1	1	1	0	1
1	0	1	0	0	1	1	1	1	1	0	0	1	0	0	1	1	0	0	1	0	0	0	0	0	0	1	0	1	1	0	1	0	0	1	1	1	0	1
1	1	1	0	0	1	1	1	1	1	0	0	1	1	1	0	0	1	0	0	1	1	1	1	0	0	1	0	0	1	0	1	0	0	1	1	1	0	1
1	1	1	0	0	0	1	1	1	0	0	0	0	1	1	0	0	1	0	0	1	1	1	1	0	0	1	0	0	1	0	1	0	0	1	1	1	0	1
1	1	1	0	0	0	1	1	1	1	0	0	1	0	1	0	0	1	0	0	1	1	1	1	0	0	1	0	0	1	0	1	0	0	1	1	1	0	1
1	1	1	0	0	0	1	1	1	1	0	0	1	0	1	0	0	1	0	0	1	1	1	1	0	0	1	0	0	1	0	1	0	0	1	1	1	0	1
0	1	1	0	0	1	1	1	1	1	0	0	1	1	1	0	0	1	1	0	0	1	1	1	0	0	1	0	0	1	0	1	0	0	1	1	1	0	1
1	1	1	0	0	0	1	1	0	1	0	0	1	0	0	0	0	1	0	0	1	0	1	1	0	0	1	0	0	1	0	1	0	0	1	1	1	0	1
1	1	0	1	0	0	1	1	1	1	0	0	1	0	1	0	0	0	0	0	1	0	0	1	0	0	1	0	0	1	0	1	0	0	1	1	1	0	1
1	1	1	0	0	1	1	1	0	1	0	0	0	1	1	0	0	1	0	0	1	1	1	1	0	0	0	0	0	1	0	1	0	0	1	1	1	0	1
1	0	1	0	0	0	1	1	0	1	0	0	0	0	1	0	0	0	0	0	1	0	1	1	0	0	0	0	0	1	0	1	0	0	1	1	1	0	1
0	1	1	0	0	0	1	1	0	0	0	0	1	1	0	0	1	0	1	0	0	0	1	0	0	1	1	0	0	0	0	1	0	0	1	1	1	0	1
1	1	1	0	0	0	0	1	1	0	0	0	1	0	0	0	1	0	0	0	1	0	0	0	1	0	1	0	0	0	0	1	0	0	1	1	1	0	1
1	0	1	0	0	0	1	1	0	1	0	0	1	0	1	0	0	0	0	0	1	1	1	1	0	0	1	0	0	0	0	1	0	0	1	1	1	0	1
1	1	1	0	0	0	1	1	1	1	0	0	1	0	1	0	0	1	1	0	0	1	1	1	0	0	1	0	0	0	0	1	0	0	1	1	1	0	1
1	1	1	0	0	1	1	1	0	1	0	0	1	0	0	0	0	1	0	0	1	0	0	1	0	0	1	0	0	0	0	1	0	0	1	1	1	0	1
1	1	1	0	0	0	1	1	1	1	0	0	1	0	1	0	0	0	0	0	0	0	0	1	0	0	1	0	0	0	0	1	0	0	1	1	1	0	1
1	0	1	0	0	0	1	1	1	0	0	0	1	0	1	0	1	0	1	1	1	0	1	0	0	0	1	0	0	0	0	1	0	0	1	1	1	0	1
1	0	1	0	0	0	1	1	0	1	0	0	1	0	1	0	0	1	0	0	1	0	1	0	0	0	1	0	0	0	0	1	0	0	1	1	1	0	1
0	0	1	0	0	0	1	1	0	1	0	0	1	0	1	0	0	1	0	0	0	1	0	0	0	0	1	0	0	0	0	1	0	0	1	1	1	0	1
1	1	1	0	0	0	0	1	0	1	0	0	1	0	0	0	0	0	1	0	0	0	1	0	1	0	0	0	0	0	0	1	0	0	1	1	1	0	1
0	0	1	0	0	0	1	1	0	0	0	0	0	0	1	0	0	0	0	0	0	0	1	1	0	0	0	0	0	0	0	1	0	0	1	1	1	0	1
1	0	1	0	0	0	1	1	0	0	0	0	0	0	0	0	0	0	0	0	1	0	1	0	0	0	0	0	0	0	0	1	0	0	1	1	1	0	1
1	0	1	0	0	0	1	1	0	0	0	0	0	0	0	0	0	0	0	0	1	0	0	0	0	0	0	0	0	0	0	1	0	0	1	1	1	0	1
1	0	1	0	0	0	0	1	0	0	0	0	1	0	1	0	0	0	0	0	1	0	1	0	0	0	1	0	0	1	0	0	0	0	1	1	1	0	1
0	1	1	0	0	0	1	1	0	0	0	0	1	0	0	0	0	1	0	0	0	1	0	1	0	0	1	0	0	0	0	0	0	0	1	1	1	0	1
0	0	1	0	0	0	0	0	0	0	0	0	1	0	0	0	0	0	0	0	0	0	1	0	0	0	0	0	0	0	0	0	0	0	1	1	1	0	1
1	0	1	0	0	0	1	1	0	1	0	0	1	0	0	0	0	0	1	0	0	1	1	1	1	0	1	0	0	1	0	1	0	0	0	1	1	0	1
1	0	0	0	0	1	1	1	0	1	0	0	1	0	1	0	0	1	0	0	1	1	1	1	0	0	0	0	0	1	0	1	0	0	0	1	1	0	1
1	0	1	0	0	0	1	1	1	1	0	0	0	0	1	0	0	1	0	0	0	1	1	1	0	0	1	0	0	0	0	0	0	0	0	1	1	0	1
1	0	1	0	1	0	0	0	1	1	0	0	1	0	0	0	1	0	0	0	0	0	0	1	0	0	1	0	0	0	0	0	0	0	0	1	1	0	1
0	0	1	0	0	1	0	0	1	0	0	0	0	1	1	0	0	0	0	0	0	0	0	0	0	0	1	0	0	0	0	1	0	0	1	0	1	0	1
1	0	1	0	0	0	1	0	1	1	0	0	0	0	1	0	0	0	0	0	1	1	0	1	0	0	0	0	0	0	0	1	0	0	1	0	1	0	1
0	0	1	0	0	0	1	1	1	1	0	0	1	0	0	1	0	1	1	0	0	0	1	0	1	0	1	0	0	1	0	0	0	0	1	0	1	0	1
1	1	1	0	0	0	0	1	0	0	0	0	1	0	0	0	0	0	0	0	0	0	0	1	0	0	1	0	0	1	0	0	0	0	1	0	1	0	1
1	0	1	0	0	0	0	1	0	0	0	0	0	0	0	0	0	0	1	0	0	0	1	0	0	0	1	0	0	0	0	0	0	0	1	0	1	0	1
1	0	1	0	0	0	1	0	0	0	0	0	0	0	0	0	0	0	0	0	0	0	1	0	0	0	1	0	0	0	0	0	0	0	1	0	1	0	1
1	0	1	0	0	0	0	1	0	1	0	0	0	0	1	0	0	0	0	0	1	0	0	0	0	0	1	0	0	0	0	0	0	0	1	0	1	0	1
1	0	1	0	0	0	1	1	0	0	0	0	1	0	1	0	0	0	0	0	1	0	0	1	1	0	0	0	0	0	0	0	0	0	1	0	1	0	1
1	0	0	0	0	0	0	1	0	0	0	0	0	0	1	0	0	0	0	0	0	0	1	0	0	0	0	0	0	0	0	0	0	0	1	0	1	0	1
1	0	1	0	0	0	1	1	0	1	0	0	0	0	1	0	0	0	0	0	0	1	0	0	0	0	1	0	0	1	0	0	0	0	0	0	1	0	1
0	0	1	0	0	0	1	1	0	1	0	0	1	0	0	0	0	1	0	0	0	0	0	1	0	0	1	0	0	0	0	0	0	0	0	0	1	0	1
1	0	0	1	0	0	0	1	0	1	0	0	0	0	0	0	1	0	0	1	1	0	0	0	0	0	0	0	0	0	0	0	0	0	0	0	1	0	1
1	1	0	0	0	0	1	0	0	0	0	0	1	1	0	0	1	1	0	1	1	0	1	1	1	1	1	0	1	1	0	1	0	0	1	1	0	0	1
1	1	1	0	0	0	1	1	0	1	0	0	1	0	1	0	1	0	0	0	1	1	1	1	1	1	1	0	0	1	0	1	0	0	1	1	0	0	1
1	0	1	1	0	0	1	1	1	1	0	0	1	0	1	0	0	0	1	0	1	0	0	0	1	0	1	0	0	1	0	1	0	0	1	1	0	0	1
1	0	1	0	0	0	1	1	1	0	0	0	1	0	1	0	0	1	0	0	1	0	1	1	0	0	1	0	0	1	0	1	0	0	1	1	0	0	1
1	1	0	0	0	1	1	1	1	1	0	0	1	0	0	0	0	1	0	0	1	1	0	1	0	0	1	0	0	1	0	1	0	0	1	1	0	0	1
1	0	1	0	0	0	1	1	1	1	0	0	1	0	0	0	0	0	0	0	1	1	0	0	0	0	1	0	0	1	0	1	0	0	1	1	0	0	1
0	0	0	0	0	0	1	1	0	0	0	0	1	0	0	0	0	0	0	0	0	0	0	0	0	0	1	0	0	1	0	1	0	0	1	1	0	0	1
0	0	1	0	0	0	0	1	1	0	0	0	0	0	0	0	0	0	0	0	1	0	0	1	0	0	1	0	0	0	0	1	0	0	1	1	0	0	1
1	0	1	0	0	0	1	1	0	0	0	0	1	0	1	0	0	1	0	0	1	1	1	0	0	0	1	0	0	0	0	1	0	0	1	1	0	0	1
1	0	0	0	0	0	0	1	0	0	0	0	1	0	0	0	0	0	0	0	1	0	1	0	0	0	1	0	0	0	0	1	0	0	1	1	0	0	1
1	0	1	0	0	0	1	1	0	0	0	0	0	0	0	0	0	0	0	0	0	1	0	0	0	0	1	0	0	0	0	1	0	0	1	1	0	0	1
1	0	0	0	0	0	1	1	0	0	0	0	1	0	0	0	1	0	0	0	1	0	0	0	1	1	0	0	0	0	0	1	0	0	1	1	0	0	1
1	0	1	0	0	0	1	1	0	1	0	0	0	0	1	0	0	0	0	0	0	0	1	0	0	0	0	0	0	0	0	1	0	0	1	1	0	0	1
1	0	1	0	0	1	0	1	0	0	0	0	1	0	0	0	0	0	0	0	0	0	0	0	0	0	0	0	0	1	1	0	0	0	1	1	0	0	1
1	0	1	0	0	0	0	1	0	0	0	0	1	0	0	0	0	0	1	0	1	0	0	0	1	0	1	0	0	1	0	0	0	0	1	1	0	0	1
1	1	1	0	0	1	1	1	0	1	0	0	1	0	1	0	0	1	0	0	1	1	1	1	0	0	1	0	0	1	0	0	0	0	1	1	0	0	1
0	1	1	0	0	0	1	1	0	1	0	0	1	0	1	0	0	1	0	0	1	1	1	1	0	0	1	0	0	1	0	0	0	0	1	1	0	0	1
0	0	1	0	0	0	0	1	0	0	0	0	1	0	0	0	1	0	0	0	0	0	1	0	0	0	1	0	0	1	0	0	0	0	1	1	0	0	1
1	0	0	0	0	0	0	0	0	0	0	0	1	0	0	0	0	0	0	0	1	0	0	0	0	0	1	0	0	1	0	0	0	0	1	1	0	0	1
1	0	0	0	0	0	0	1	0	1	0	0	1	0	0	0	0	0	0	0	1	0	0	0	0	0	0	0	0	1	0	0	0	0	1	1	0	0	1
0	0	1	0	1	0	0	1	0	1	0	1	1	0	0	1	1	0	1	0	1	0	1	0	0	1	1	0	1	0	0	0	0	0	1	1	0	0	1
0	0	1	0	1	0	0	0	0	0	0	1	1	0	0	0	1	0	1	0	0	0	0	0	0	0	1	0	1	0	0	0	0	0	1	1	0	0	1
0	0	1	0	0	0	1	1	0	0	0	0	1	0	1	0	0	0	0	1	0	0	1	0	1	0	1	1	0	0	0	0	0	0	1	1	0	0	1
0	0	1	0	0	0	0	0	1	0	0	1	0	0	0	1	1	0	0	0	0	0	1	0	0	1	0	1	0	0	0	0	0	0	1	1	0	0	1
0	0	1	0	0	1	1	0	0	0	0	0	1	0	0	0	1	0	0	0	0	0	0	0	0	1	1	0	0	0	0	0	0	0	1	1	0	0	1
0	0	1	0	0	0	1	0	0	1	0	0	1	0	0	0	0	0	0	0	0	0	1	0	1	0	1	0	0	0	0	0	0	0	1	1	0	0	1
1	0	1	0	0	0	0	1	0	0	0	0	0	0	0	0	0	0	0	0	0	0	1	0	1	0	1	0	0	0	0	0	0	0	1	1	0	0	1
0	1	1	1	0	0	1	1	0	1	0	0	1	0	0	0	0	0	1	0	1	0	0	0	1	0	1	0	0	0	0	0	0	0	1	1	0	0	1
1	0	1	0	0	0	0	1	0	0	0	0	1	0	0	0	0	0	0	0	1	0	0	0	1	0	1	0	0	0	0	0	0	0	1	1	0	0	1
1	0	1	0	0	0	0	1	1	0	0	0	1	0	1	0	0	0	0	0	0	1	1	1	0	0	1	0	0	0	0	0	0	0	1	1	0	0	1
1	1	1	0	0	0	1	0	1	0	0	0	1	0	1	0	0	0	1	0	0	0	1	1	0	0	1	0	0	0	0	0	0	0	1	1	0	0	1
0	0	0	0	1	0	0	1	0	0	1	0	0	0	0	1	0	1	0	0	0	0	1	1	0	0	1	0	0	0	0	0	0	0	1	1	0	0	1
1	1	1	0	0	0	1	1	1	0	0	0	1	0	0	1	1	0	0	0	0	0	1	1	0	0	1	0	0	0	0	0	0	0	1	1	0	0	1
0	0	0	0	0	0	0	1	0	0	0	0	0	0	0	0	0	0	0	0	0	0	1	1	0	0	1	0	0	0	0	0	0	0	1	1	0	0	1
0	1	1	0	0	0	1	1	1	0	0	0	1	0	0	0	0	0	0	0	0	1	0	1	0	0	1	0	0	0	0	0	0	0	1	1	0	0	1
0	1	1	0	0	1	1	0	0	0	0	0	0	0	0	0	0	0	0	0	0	1	0	1	0	0	1	0	0	0	0	0	0	0	1	1	0	0	1
0	0	1	0	0	0	0	1	0	0	0	0	1	1	0	0	0	0	0	0	1	0	1	0	0	0	1	0	0	0	0	0	0	0	1	1	0	0	1
0	0	1	0	0	0	1	1	0	0	0	0	1	0	0	0	0	0	0	0	1	0	1	0	0	0	1	0	0	0	0	0	0	0	1	1	0	0	1
0	0	1	0	0	0	0	1	0	0	0	0	1	0	0	0	1	0	1	0	0	0	1	0	0	0	1	0	0	0	0	0	0	0	1	1	0	0	1
1	0	1	0	0	0	0	0	1	0	0	0	1	0	0	0	0	0	0	0	0	0	1	0	0	0	1	0	0	0	0	0	0	0	1	1	0	0	1
1	0	1	0	0	0	0	1	0	0	0	0	1	0	0	0	0	0	0	0	0	0	1	0	0	0	1	0	0	0	0	0	0	0	1	1	0	0	1
1	0	1	0	0	0	1	1	0	1	0	0	0	0	0	0	0	0	0	0	0	1	0	0	0	0	1	0	0	0	0	0	0	0	1	1	0	0	1
0	0	1	0	0	0	1	0	0	1	0	0	0	0	0	0	1	0	1	0	1	0	0	0	0	0	1	0	0	0	0	0	0	0	1	1	0	0	1
0	0	1	0	0	0	1	0	0	0	0	0	1	0	0	1	0	0	1	0	1	0	0	0	0	0	1	0	0	0	0	0	0	0	1	1	0	0	1
1	0	1	0	0	0	1	1	0	0	0	0	1	0	0	0	0	0	0	0	1	0	0	0	0	0	1	0	0	0	0	0	0	0	1	1	0	0	1
0	0	1	0	0	0	0	1	0	0	0	1	1	0	0	0	1	0	1	1	0	0	0	0	0	0	1	0	0	0	0	0	0	0	1	1	0	0	1
1	0	1	0	0	0	0	1	1	1	0	0	1	0	0	0	0	0	1	0	0	0	0	0	0	0	1	0	0	0	0	0	0	0	1	1	0	0	1
0	1	1	0	0	0	1	1	0	0	0	0	1	0	0	0	0	1	0	0	0	0	0	0	0	0	1	0	0	0	0	0	0	0	1	1	0	0	1
0	0	1	0	0	0	1	1	0	1	0	0	0	0	0	0	0	0	0	0	0	0	0	0	0	0	1	0	0	0	0	0	0	0	1	1	0	0	1
1	0	1	0	0	0	1	1	0	0	0	0	0	0	0	0	0	0	0	0	0	0	0	0	0	0	1	0	0	0	0	0	0	0	1	1	0	0	1
0	0	0	0	0	0	0	0	0	0	0	0	0	0	0	0	1	0	0	0	0	0	0	0	1	1	0	0	0	0	0	0	0	0	1	1	0	0	1
1	0	1	0	1	0	1	1	0	0	0	0	1	0	1	0	1	0	0	0	1	0	1	0	0	1	0	0	0	0	0	0	0	0	1	1	0	0	1
1	0	1	0	0	0	1	1	0	1	0	0	0	0	1	0	1	0	0	0	0	0	1	0	0	1	0	0	0	0	0	0	0	0	1	1	0	0	1
1	1	1	0	0	0	0	1	0	0	0	0	1	0	0	0	1	0	0	0	0	0	1	0	0	1	0	0	0	0	0	0	0	0	1	1	0	0	1
1	0	1	0	0	0	0	1	1	1	0	0	1	0	0	0	1	0	0	0	0	0	0	0	0	1	0	0	0	0	0	0	0	0	1	1	0	0	1
1	0	1	0	0	0	0	1	0	0	0	0	1	0	1	0	1	0	0	0	0	0	1	1	0	0	0	0	0	0	0	0	0	0	1	1	0	0	1
0	0	1	1	0	0	0	1	0	0	0	0	0	0	0	0	1	0	0	0	0	0	1	0	0	0	0	0	0	0	0	0	0	0	1	1	0	0	1
1	0	1	0	0	0	1	1	0	0	0	0	1	0	0	0	0	0	1	0	1	0	0	0	0	0	0	0	0	0	0	0	0	0	1	1	0	0	1
0	0	1	0	0	0	0	1	0	0	0	0	0	0	0	0	1	0	0	0	1	0	0	0	0	0	0	0	0	0	0	0	0	0	1	1	0	0	1
0	0	1	0	0	0	0	1	0	0	0	0	0	0	0	0	0	0	0	0	0	0	0	0	0	0	0	0	0	0	0	0	0	0	1	1	0	0	1
1	1	1	0	0	1	1	1	1	1	0	0	1	0	1	0	0	1	0	0	1	0	1	0	1	0	1	0	0	1	0	1	0	0	0	1	0	0	1
1	0	1	0	0	0	1	0	1	1	0	0	1	0	0	0	0	0	1	0	1	0	1	0	0	0	0	0	0	1	0	1	0	0	0	1	0	0	1
1	0	1	0	0	1	1	1	0	1	0	0	1	1	1	0	0	0	1	0	0	0	1	0	0	0	1	0	0	0	0	1	0	0	0	1	0	0	1
0	0	1	0	0	1	1	0	1	1	0	0	1	0	0	0	0	0	0	0	1	0	0	0	0	0	1	0	0	0	0	1	0	0	0	1	0	0	1
0	0	0	0	0	0	0	0	0	0	0	0	1	0	0	0	0	0	0	0	0	0	0	0	1	0	1	0	0	0	0	0	0	0	0	1	0	0	1
0	0	1	0	0	0	0	1	1	0	0	0	0	0	0	0	1	0	0	0	0	0	0	1	0	0	1	0	0	0	0	0	0	0	0	1	0	0	1
1	0	1	0	0	0	1	1	0	0	0	0	0	0	0	0	0	0	0	0	0	0	1	0	0	0	1	0	0	0	0	0	0	0	0	1	0	0	1
1	0	0	0	0	0	1	1	0	0	0	0	1	0	0	0	0	0	0	0	0	0	0	0	0	0	1	0	0	0	0	0	0	0	0	1	0	0	1
0	0	1	0	0	0	0	1	0	0	0	0	1	0	0	0	0	0	0	0	0	0	0	0	0	0	1	0	0	0	0	0	0	0	0	1	0	0	1
1	0	0	0	0	0	0	1	0	0	0	0	1	0	0	0	0	0	0	0	1	0	0	0	0	1	0	0	0	0	0	0	0	0	0	1	0	0	1
0	0	0	1	0	0	0	1	0	0	0	0	1	0	0	0	0	0	1	0	0	0	0	0	1	0	0	0	0	0	0	0	0	0	0	1	0	0	1
1	1	1	0	0	0	1	1	0	1	0	0	1	0	1	0	0	0	1	0	1	0	1	0	0	0	0	0	0	0	0	0	0	0	0	1	0	0	1
1	0	1	0	0	0	1	0	0	0	0	0	1	0	0	0	0	0	0	0	1	0	1	0	0	0	0	0	0	0	0	0	0	0	0	1	0	0	1
1	0	1	0	0	0	0	1	0	0	0	0	1	0	0	0	0	0	1	0	0	0	1	0	0	0	0	0	0	0	0	0	0	0	0	1	0	0	1
0	0	0	1	0	1	1	0	0	1	0	0	1	0	1	0	0	0	0	0	0	0	0	0	0	0	0	0	0	0	0	0	0	0	0	1	0	0	1
0	0	1	0	0	0	0	1	0	0	0	0	1	0	0	0	0	0	0	0	0	0	0	0	0	0	0	0	0	0	0	0	0	0	0	1	0	0	1
0	1	1	0	0	1	0	0	0	0	0	0	0	1	0	0	0	0	0	0	0	0	0	1	0	0	1	0	0	1	0	1	0	0	1	0	0	0	1
1	0	1	0	0	0	1	1	1	0	0	0	1	1	1	0	0	1	1	0	0	1	1	1	0	0	1	0	0	0	0	1	0	0	1	0	0	0	1
1	0	1	0	0	1	1	1	0	1	0	0	1	0	0	0	0	1	0	0	1	0	0	0	0	0	1	0	0	0	0	1	0	0	1	0	0	0	1
0	0	1	0	0	0	0	1	0	1	0	0	0	0	0	0	1	0	0	0	0	0	0	0	1	0	1	0	0	1	0	0	0	0	1	0	0	0	1
1	0	1	0	0	0	1	1	1	0	0	0	1	0	1	0	0	0	0	0	0	1	0	1	0	0	1	0	0	1	0	0	0	0	1	0	0	0	1
0	0	1	0	0	0	0	0	0	0	0	0	1	0	0	0	0	1	0	0	1	0	0	0	0	0	1	0	0	1	0	0	0	0	1	0	0	0	1
0	0	1	0	0	0	1	0	0	0	0	0	1	0	0	0	1	0	0	0	0	0	0	0	0	1	0	0	0	1	0	0	0	0	1	0	0	0	1
0	0	0	1	0	0	0	1	0	0	0	0	1	0	1	0	0	0	0	0	0	0	0	0	0	0	1	0	1	0	0	0	0	0	1	0	0	0	1
0	0	1	1	1	0	0	0	0	1	0	0	0	0	0	0	0	0	1	0	0	0	0	0	1	0	0	1	0	0	0	0	0	0	1	0	0	0	1
1	0	1	0	0	0	1	1	0	0	0	0	0	0	0	0	0	0	0	0	0	0	0	0	1	1	1	0	0	0	0	0	0	0	1	0	0	0	1
1	0	1	0	0	0	1	1	0	0	0	0	1	0	0	0	0	0	0	0	0	0	1	0	1	0	1	0	0	0	0	0	0	0	1	0	0	0	1
0	0	0	0	0	0	0	0	1	0	0	0	0	0	0	0	0	0	0	0	0	0	0	0	1	0	1	0	0	0	0	0	0	0	1	0	0	0	1
0	0	1	0	0	0	1	1	0	1	0	0	1	0	1	0	0	0	0	0	1	0	1	0	0	0	1	0	0	0	0	0	0	0	1	0	0	0	1
0	0	1	0	0	0	1	1	1	1	0	0	1	0	0	0	0	0	1	0	0	0	1	0	0	0	1	0	0	0	0	0	0	0	1	0	0	0	1
0	0	0	0	0	0	1	1	0	0	0	0	1	0	0	0	0	0	1	0	0	0	1	0	0	0	1	0	0	0	0	0	0	0	1	0	0	0	1
0	1	1	0	0	0	0	0	0	0	0	0	1	0	0	0	1	0	0	0	0	0	1	0	0	0	1	0	0	0	0	0	0	0	1	0	0	0	1
0	0	1	0	0	0	0	1	0	0	0	0	1	0	0	0	0	0	0	0	0	0	1	0	0	0	1	0	0	0	0	0	0	0	1	0	0	0	1
1	0	1	0	0	0	1	1	0	0	0	0	1	0	0	0	0	1	0	0	1	1	0	0	0	0	1	0	0	0	0	0	0	0	1	0	0	0	1
1	0	1	0	0	0	1	0	0	0	0	0	1	1	0	0	0	0	0	0	1	0	0	0	0	0	1	0	0	0	0	0	0	0	1	0	0	0	1
0	0	1	0	0	1	0	1	1	0	0	0	0	0	0	0	0	0	0	1	0	0	0	0	0	0	1	0	0	0	0	0	0	0	1	0	0	0	1
1	0	1	0	0	1	0	1	0	0	0	0	1	0	1	0	0	1	0	0	0	0	0	0	0	0	1	0	0	0	0	0	0	0	1	0	0	0	1
0	1	1	0	1	0	1	1	1	1	0	0	1	0	0	0	1	0	0	0	0	0	0	0	0	0	1	0	0	0	0	0	0	0	1	0	0	0	1
1	1	1	0	0	0	0	1	1	0	0	0	0	0	1	0	0	0	0	0	0	0	0	0	0	0	1	0	0	0	0	0	0	0	1	0	0	0	1
1	0	0	0	0	0	0	1	0	0	0	0	0	0	0	0	0	0	0	0	0	0	0	0	0	0	1	0	0	0	0	0	0	0	1	0	0	0	1
1	1	1	0	0	0	1	0	0	1	0	0	1	0	0	0	0	0	1	0	1	0	0	0	0	0	0	0	0	0	0	0	0	0	1	0	0	0	1
0	0	0	0	0	0	0	0	1	0	0	0	1	0	0	0	0	0	0	0	0	0	0	0	0	0	0	0	0	0	0	0	0	0	1	0	0	0	1
1	0	0	0	0	0	0	1	0	1	0	0	0	0	0	0	0	0	0	0	0	0	0	0	0	0	0	0	0	0	0	0	0	0	1	0	0	0	1
0	0	0	0	0	0	1	1	0	0	0	0	0	0	1	0	0	1	0	0	0	1	1	1	0	0	0	0	0	1	0	1	0	0	0	0	0	0	1
1	0	1	0	0	0	1	1	0	1	0	0	1	0	1	0	0	0	0	0	1	1	1	1	0	0	1	0	0	0	0	1	0	0	0	0	0	0	1
0	1	1	0	0	1	1	1	1	1	0	0	1	1	1	0	0	1	0	0	0	1	0	0	0	0	0	0	0	0	0	1	0	0	0	0	0	0	1
1	0	0	0	0	1	0	1	0	0	0	0	0	0	0	0	0	0	0	0	0	0	0	0	0	0	0	0	0	0	0	1	0	0	0	0	0	0	1
0	0	1	1	0	0	0	0	0	0	0	1	0	0	0	0	1	0	1	0	0	0	0	0	1	1	0	0	1	0	1	0	0	0	0	0	0	0	1
1	0	0	0	0	0	0	1	0	0	0	0	0	0	1	0	0	0	0	0	0	0	1	0	0	0	1	0	0	0	1	0	0	0	0	0	0	0	1
0	0	0	0	0	1	0	1	0	0	0	0	1	0	0	0	0	0	1	0	0	0	0	0	1	0	0	0	0	0	1	0	0	0	0	0	0	0	1
1	1	1	0	0	0	1	1	1	1	0	0	1	1	0	0	1	0	0	1	0	0	0	1	0	0	0	1	0	1	0	0	0	0	0	0	0	0	1
1	0	1	0	0	1	0	0	1	0	0	0	0	0	1	0	0	0	1	0	0	0	0	0	1	0	1	0	0	1	0	0	0	0	0	0	0	0	1
0	0	0	0	0	0	0	0	0	0	0	0	1	0	0	0	0	0	0	0	1	0	0	0	0	0	1	0	0	1	0	0	0	0	0	0	0	0	1
0	0	1	0	0	0	0	1	0	1	0	0	0	0	0	0	0	0	0	0	0	0	0	0	0	0	1	0	0	1	0	0	0	0	0	0	0	0	1
1	0	1	0	0	0	1	1	1	0	0	0	1	0	1	0	0	0	0	0	1	0	0	0	0	0	0	0	0	1	0	0	0	0	0	0	0	0	1
1	0	1	1	0	0	1	1	0	0	0	0	0	0	0	0	0	0	0	0	1	0	1	0	0	0	0	1	1	0	0	0	0	0	0	0	0	0	1
1	0	1	0	0	0	0	1	0	0	0	0	0	0	1	0	0	0	0	0	0	0	1	0	0	0	0	1	0	0	0	0	0	0	0	0	0	0	1
0	0	1	0	0	0	1	0	1	1	1	0	1	0	0	0	0	0	1	0	1	0	0	0	0	0	0	1	0	0	0	0	0	0	0	0	0	0	1
0	0	0	0	1	0	0	0	0	0	0	0	0	0	0	0	1	0	1	0	0	0	1	0	0	0	1	0	0	0	0	0	0	0	0	0	0	0	1
1	0	1	0	0	0	1	1	0	0	0	0	1	0	0	0	0	0	0	0	0	0	0	0	0	0	1	0	0	0	0	0	0	0	0	0	0	0	1
1	0	0	0	0	0	1	0	0	0	0	0	0	0	0	0	0	0	0	0	0	0	0	0	0	0	1	0	0	0	0	0	0	0	0	0	0	0	1
0	0	0	0	0	0	1	0	0	1	0	0	1	0	0	0	1	0	0	0	1	0	0	0	0	1	0	0	0	0	0	0	0	0	0	0	0	0	1
0	0	1	0	0	0	0	0	0	1	0	0	1	0	0	0	1	0	1	0	0	0	1	0	1	0	0	0	0	0	0	0	0	0	0	0	0	0	1
1	0	1	0	1	0	1	1	0	1	0	0	0	0	0	0	1	0	0	0	0	0	1	0	0	0	0	0	0	0	0	0	0	0	0	0	0	0	1
0	0	0	0	0	0	0	1	0	0	0	0	1	0	0	0	0	1	0	0	0	0	0	0	0	0	0	0	0	0	0	0	0	0	0	0	0	0	1
0	0	1	0	0	0	0	1	0	0	0	0	0	0	0	0	0	0	0	0	0	0	0	0	0	0	0	0	0	0	0	0	0	0	0	0	0	0	1
0	0	0	0	1	0	0	0	0	0	0	1	0	0	0	0	1	0	0	0	0	0	0	0	0	1	0	0	0	0	0	0	0	0	1	1	0	1	0
0	0	0	1	0	1	0	1	0	0	0	0	0	0	0	0	0	0	0	0	0	0	1	0	0	0	1	0	0	1	0	0	0	0	0	1	0	1	0
0	0	0	0	1	0	0	0	0	0	0	1	1	0	0	1	1	0	0	1	0	0	0	0	0	1	0	0	1	0	0	0	0	0	0	1	0	1	0
0	0	0	0	1	0	0	1	0	0	0	0	0	1	0	0	1	0	0	0	0	0	0	0	0	0	0	0	0	0	0	0	0	0	0	1	0	1	0
1	0	0	0	0	0	0	1	0	0	1	0	0	0	0	0	0	1	0	0	0	0	1	1	0	0	0	0	0	1	0	0	0	0	1	0	0	1	0
0	0	0	0	1	0	0	1	0	0	0	0	0	0	0	0	1	0	0	0	0	0	0	0	0	1	0	0	0	0	0	0	0	0	1	0	0	1	0
0	0	0	1	1	0	0	0	0	0	1	1	0	0	0	1	1	0	0	1	0	0	0	0	0	1	0	1	1	0	1	0	1	1	0	0	0	1	0
1	0	0	1	0	0	0	0	0	0	1	0	0	1	0	1	0	0	1	1	0	1	0	0	0	1	0	1	1	0	0	1	0	0	0	0	0	1	0
0	0	0	0	1	0	0	0	0	0	1	0	0	0	0	1	1	0	0	0	0	0	0	0	0	1	0	1	1	0	1	0	0	0	0	0	0	1	0
1	0	0	1	0	0	0	1	0	0	0	0	0	0	0	1	0	0	1	0	1	0	0	0	1	0	0	1	0	0	1	0	0	0	0	0	0	1	0
0	0	0	1	1	0	0	0	0	0	1	1	0	0	0	1	1	0	0	1	0	0	0	0	0	1	1	1	1	0	0	0	0	0	0	0	0	1	0
0	0	1	0	1	0	0	0	0	0	0	1	1	0	0	1	1	0	0	0	0	0	0	0	0	1	0	0	1	0	0	0	0	0	0	0	0	1	0
1	0	1	0	0	0	1	1	0	1	0	0	0	0	0	0	0	0	0	0	0	0	0	0	0	0	0	0	0	0	0	0	0	0	0	0	0	1	0
1	1	1	0	0	1	1	1	1	1	0	0	1	1	1	0	0	1	0	0	1	1	1	1	1	0	1	0	0	1	0	1	0	0	1	1	1	0	0
1	1	1	0	0	1	1	1	1	1	0	0	1	0	1	0	0	0	0	0	1	1	0	1	0	0	1	0	0	1	0	1	0	0	1	1	1	0	0
1	0	1	0	0	0	1	1	1	1	0	0	1	0	1	0	0	0	0	0	1	1	0	1	0	0	1	0	0	1	0	1	0	0	1	1	1	0	0
1	1	1	0	0	0	1	0	0	0	0	0	1	0	1	1	0	0	0	0	1	0	1	1	0	1	1	0	1	0	0	1	0	0	1	1	1	0	0
1	0	0	0	0	0	0	1	0	1	0	0	0	0	0	0	0	1	0	0	0	1	0	0	0	0	1	0	0	0	0	1	0	0	1	1	1	0	0
1	0	1	0	0	0	1	0	0	0	0	0	1	0	0	0	0	0	0	0	1	0	0	0	0	0	1	0	0	0	0	1	0	0	1	1	1	0	0
1	0	1	0	0	0	1	1	1	1	0	0	1	0	0	0	0	1	0	0	1	1	1	1	0	0	0	0	0	0	0	1	0	0	1	1	1	0	0
1	1	1	0	0	0	1	0	1	0	0	0	1	1	0	0	0	0	0	0	0	1	1	1	0	0	0	0	0	0	0	1	0	0	1	1	1	0	0
1	0	0	0	0	0	0	1	0	0	0	0	1	0	0	0	0	0	0	0	1	1	0	0	0	0	1	0	0	1	0	0	0	0	1	1	1	0	0
1	1	1	0	0	0	1	1	0	0	0	0	1	0	1	0	0	1	0	0	1	0	0	0	0	0	1	0	0	1	0	0	0	0	1	1	1	0	0
1	0	0	0	0	0	0	1	0	0	0	0	0	0	0	0	0	0	0	0	1	0	0	0	0	0	1	0	0	1	0	0	0	0	1	1	1	0	0
1	0	1	0	0	0	1	1	1	1	0	0	1	0	1	0	0	0	0	0	1	0	1	0	1	0	0	0	0	1	0	0	0	0	1	1	1	0	0
1	0	1	0	0	0	0	1	0	1	0	0	0	0	0	0	1	0	0	0	0	0	0	0	0	0	0	0	1	0	0	0	0	0	1	1	1	0	0
1	0	1	0	0	0	0	1	0	0	0	0	1	0	0	0	0	0	1	0	0	1	0	0	1	0	1	0	0	0	0	0	0	0	1	1	1	0	0
1	0	1	0	0	0	1	1	0	1	0	0	1	0	1	0	0	0	0	0	0	0	1	1	0	0	1	0	0	0	0	0	0	0	1	1	1	0	0
0	0	1	0	0	0	0	1	1	0	0	0	1	0	0	0	0	0	0	0	0	0	1	1	0	0	1	0	0	0	0	0	0	0	1	1	1	0	0
0	1	1	0	0	0	0	0	1	1	0	0	1	1	0	0	0	1	0	0	0	0	0	1	0	0	1	0	0	0	0	0	0	0	1	1	1	0	0
1	1	1	0	0	0	1	1	0	0	0	0	1	0	0	0	0	0	1	0	1	0	1	0	0	0	1	0	0	0	0	0	0	0	1	1	1	0	0
1	1	1	0	0	0	1	1	0	0	0	0	0	0	0	0	0	0	0	0	0	0	1	0	0	0	1	0	0	0	0	0	0	0	1	1	1	0	0
0	1	1	0	0	1	0	1	1	0	0	0	0	0	0	0	0	0	0	0	0	1	0	0	0	0	1	0	0	0	0	0	0	0	1	1	1	0	0
0	0	1	0	0	0	1	1	0	0	0	0	1	0	0	0	0	0	0	0	1	0	0	0	0	0	1	0	0	0	0	0	0	0	1	1	1	0	0
0	0	1	0	0	0	0	0	0	0	0	0	1	0	1	0	0	0	0	0	0	0	0	0	0	0	1	0	0	0	0	0	0	0	1	1	1	0	0
0	0	1	0	0	0	1	1	0	1	0	0	0	0	1	0	0	1	0	0	0	0	0	0	0	0	0	0	0	0	0	0	0	0	1	1	1	0	0
1	0	1	0	0	0	1	1	0	1	0	0	1	0	0	0	0	0	0	0	1	0	0	0	0	0	0	0	0	0	0	1	0	0	0	1	1	0	0
1	1	1	0	0	1	1	1	1	0	0	0	1	0	0	0	0	0	1	0	0	0	1	0	0	0	1	0	0	0	0	0	0	0	0	1	1	0	0
1	0	1	0	0	1	0	0	0	0	0	0	0	0	1	0	1	0	0	0	1	0	1	0	0	0	0	0	0	0	0	0	1	0	1	0	1	0	0
1	0	1	0	0	1	1	1	1	1	0	0	0	0	1	0	0	1	0	0	1	1	0	1	0	0	1	0	0	1	0	1	0	0	1	0	1	0	0
0	0	1	0	0	0	0	1	0	0	0	0	1	0	0	0	0	0	0	0	0	0	0	0	0	0	0	0	0	1	0	1	0	0	1	0	1	0	0
0	1	1	0	0	0	0	1	0	0	1	0	0	0	0	0	0	0	0	0	0	0	0	0	0	1	1	0	0	0	0	1	0	0	1	0	1	0	0
1	1	1	0	0	0	1	1	0	1	0	0	1	0	1	0	0	0	0	0	1	0	1	1	0	0	1	0	0	0	0	1	0	0	1	0	1	0	0
0	0	0	1	0	0	0	0	0	0	0	0	1	0	0	0	1	0	1	0	0	0	0	0	1	0	0	1	0	0	1	0	0	0	1	0	1	0	0
1	0	1	0	0	0	0	0	0	1	0	0	1	0	1	0	0	0	0	0	0	0	1	1	0	0	1	0	0	0	0	0	0	0	1	0	1	0	0
0	0	0	0	0	0	0	0	0	1	0	0	0	0	0	0	1	0	0	0	1	0	0	0	0	0	1	0	0	0	0	0	0	0	1	0	1	0	0
1	0	1	0	0	0	1	1	0	0	0	0	1	1	0	0	0	0	0	0	1	0	0	0	0	0	1	0	0	0	0	0	0	0	1	0	1	0	0
0	0	0	0	0	0	0	1	0	0	0	0	1	0	0	1	0	0	0	1	0	0	0	0	0	0	1	0	0	0	0	0	0	0	1	0	1	0	0
1	0	1	0	0	0	1	1	0	1	0	0	1	0	1	0	0	0	0	0	0	0	0	0	0	0	1	0	0	0	0	0	0	0	1	0	1	0	0
1	0	1	0	0	0	0	1	0	0	0	1	0	0	0	0	1	0	0	0	1	0	0	0	1	1	0	0	0	0	0	0	0	0	1	0	1	0	0
1	0	1	0	0	0	1	0	0	0	0	0	0	0	0	0	0	1	0	0	0	0	0	0	0	0	0	0	0	0	0	0	0	0	1	0	1	0	0
1	0	1	0	0	0	1	1	0	0	0	0	0	0	0	0	0	0	0	0	1	0	1	0	0	0	0	0	0	0	0	0	0	0	0	0	1	0	0
0	0	1	0	0	0	1	0	0	0	0	0	0	0	0	0	0	0	1	0	0	0	0	0	0	0	0	0	0	0	0	0	0	0	0	0	1	0	0
0	0	0	1	1	0	0	0	0	0	1	1	0	0	0	0	1	0	1	0	0	0	0	0	0	1	1	1	0	0	0	0	1	0	1	1	0	0	0
0	0	1	0	0	0	1	0	0	0	0	0	0	0	0	0	1	0	1	0	0	0	1	0	1	0	1	0	0	0	0	0	1	0	1	1	0	0	0
0	0	0	0	0	0	0	0	0	0	0	1	0	0	0	0	1	1	1	0	0	0	0	0	1	1	0	0	1	1	0	1	0	0	1	1	0	0	0
0	1	1	0	0	1	1	0	0	0	0	0	1	0	1	0	0	1	1	0	0	1	0	1	1	0	1	0	0	1	0	1	0	0	1	1	0	0	0
1	1	1	0	0	0	1	0	1	1	0	0	1	0	0	0	0	1	0	0	1	1	0	0	0	0	1	0	0	1	0	1	0	0	1	1	0	0	0
0	0	1	0	0	0	0	1	0	0	0	0	0	0	0	0	1	0	0	0	0	1	1	0	0	1	1	0	0	0	0	1	0	0	1	1	0	0	0
1	0	1	0	0	0	1	1	0	0	0	0	0	0	1	0	0	0	0	0	1	1	1	0	0	0	1	0	0	0	0	1	0	0	1	1	0	0	0
1	0	0	0	0	0	1	0	0	1	0	0	1	0	1	0	1	0	0	0	1	0	1	0	0	0	1	0	0	0	0	1	0	0	1	1	0	0	0
1	0	1	0	0	0	0	1	0	0	0	0	1	0	0	0	0	0	0	0	1	0	1	0	0	0	1	0	0	0	0	1	0	0	1	1	0	0	0
0	0	1	0	0	0	0	1	0	1	0	0	0	0	0	0	0	0	0	0	0	0	1	0	0	0	1	0	0	0	0	1	0	0	1	1	0	0	0
1	0	1	0	0	0	0	1	0	0	0	0	0	0	0	0	0	0	0	0	1	0	0	0	0	0	1	0	0	0	0	1	0	0	1	1	0	0	0
0	0	1	0	0	0	1	0	0	0	0	0	0	0	0	0	0	0	0	0	0	0	0	0	0	0	1	0	0	0	0	1	0	0	1	1	0	0	0
0	1	1	0	0	0	1	0	0	0	0	0	1	0	0	0	0	1	0	0	0	0	1	0	1	0	0	0	0	0	0	1	0	0	1	1	0	0	0
1	0	1	0	0	0	1	0	0	0	0	0	1	0	1	0	0	0	0	0	1	1	0	1	0	0	0	0	0	0	0	1	0	0	1	1	0	0	0
1	0	1	0	0	0	1	1	0	1	0	0	0	0	0	0	0	0	0	0	1	0	0	0	0	0	0	0	0	0	0	1	0	0	1	1	0	0	0
1	1	1	0	1	0	0	1	1	0	1	0	0	0	0	1	1	0	0	0	1	0	0	0	0	0	1	1	1	0	1	0	0	0	1	1	0	0	0
0	0	1	0	1	0	0	1	0	0	0	1	0	0	0	1	1	0	0	0	0	0	0	0	0	1	0	1	1	0	1	0	0	0	1	1	0	0	0
0	0	1	0	0	0	0	1	0	0	0	0	1	1	0	0	1	0	0	0	0	0	0	0	0	1	0	0	0	0	1	0	0	0	1	1	0	0	0
1	0	1	0	0	0	0	0	0	0	0	0	0	0	0	1	0	0	0	0	0	0	1	0	1	0	0	0	0	0	1	0	0	0	1	1	0	0	0
1	0	1	0	0	0	0	1	0	1	0	0	1	0	0	0	0	1	0	0	0	0	0	0	1	0	1	0	0	1	0	0	0	0	1	1	0	0	0
1	0	1	0	0	0	1	1	0	0	0	0	0	0	0	0	0	0	0	0	1	0	0	1	0	0	1	0	0	1	0	0	0	0	1	1	0	0	0
0	0	1	0	0	0	0	1	0	1	0	0	1	0	0	0	1	0	0	0	0	0	1	0	0	0	1	0	0	1	0	0	0	0	1	1	0	0	0
0	0	1	0	0	0	0	1	0	0	0	0	0	0	0	0	0	0	0	0	0	0	0	0	0	1	0	0	0	1	0	0	0	0	1	1	0	0	0
0	0	1	0	1	0	0	0	0	0	0	0	1	0	0	0	1	0	0	0	0	0	0	0	0	1	1	1	1	0	0	0	0	0	1	1	0	0	0
0	0	1	1	0	0	0	0	0	0	0	1	0	0	0	0	0	0	1	0	0	0	1	0	0	1	0	1	1	0	0	0	0	0	1	1	0	0	0
1	0	1	0	0	0	1	0	0	0	0	0	0	0	0	1	0	0	0	0	0	0	1	0	0	1	1	0	1	0	0	0	0	0	1	1	0	0	0
1	0	1	0	1	0	0	0	0	0	0	0	1	1	0	0	0	1	0	0	1	0	1	0	1	0	1	0	1	0	0	0	0	0	1	1	0	0	0
0	0	1	0	0	0	0	1	0	0	0	0	0	0	0	0	0	0	1	0	0	0	0	0	1	0	1	0	1	0	0	0	0	0	1	1	0	0	0
0	0	1	0	1	0	1	0	0	0	0	0	0	0	0	0	1	0	0	1	0	0	0	1	0	0	1	0	1	0	0	0	0	0	1	1	0	0	0
0	0	1	0	0	0	0	0	0	0	1	0	1	0	0	1	0	0	0	0	0	0	1	0	0	0	1	0	1	0	0	0	0	0	1	1	0	0	0
0	0	0	1	0	0	0	0	0	0	0	0	0	0	0	1	1	0	0	0	0	0	0	0	0	0	1	0	1	0	0	0	0	0	1	1	0	0	0
0	1	0	0	0	0	0	0	0	0	0	0	0	0	1	0	1	0	0	0	0	0	0	0	0	0	1	0	1	0	0	0	0	0	1	1	0	0	0
1	0	0	1	0	1	0	1	0	0	0	0	1	0	0	0	1	0	0	0	0	0	0	0	0	0	1	0	1	0	0	0	0	0	1	1	0	0	0
0	0	1	1	1	0	0	1	1	0	0	0	1	0	0	0	0	0	0	0	0	0	0	0	0	1	0	0	1	0	0	0	0	0	1	1	0	0	0
0	0	1	0	0	0	1	1	0	1	0	0	0	0	0	0	1	0	0	0	0	0	1	0	1	0	0	0	1	0	0	0	0	0	1	1	0	0	0
0	1	1	0	0	0	0	0	0	0	0	0	0	1	0	0	0	0	0	0	0	0	1	0	0	0	0	0	1	0	0	0	0	0	1	1	0	0	0
1	0	1	0	0	0	0	0	0	0	0	0	1	0	0	0	1	0	0	0	0	0	0	0	0	0	0	0	1	0	0	0	0	0	1	1	0	0	0
0	0	0	1	0	0	0	1	0	0	0	0	0	0	0	1	0	0	0	0	0	0	0	0	0	0	1	1	0	0	0	0	0	0	1	1	0	0	0
1	0	0	0	0	0	0	0	0	0	0	0	0	1	0	0	1	0	0	0	1	0	0	0	1	0	0	1	0	0	0	0	0	0	1	1	0	0	0
0	0	1	0	0	1	0	1	1	0	0	0	0	0	0	0	0	0	0	0	0	0	1	0	1	1	1	0	0	0	0	0	0	0	1	1	0	0	0
0	0	0	1	0	0	0	1	0	0	0	0	1	0	0	0	0	0	0	0	0	0	0	0	1	1	1	0	0	0	0	0	0	0	1	1	0	0	0
1	0	1	0	0	0	1	1	0	1	0	0	0	0	0	1	1	0	0	0	1	0	1	0	0	1	1	0	0	0	0	0	0	0	1	1	0	0	0
0	0	1	0	0	0	0	0	1	0	1	1	0	0	0	0	0	0	0	0	1	0	1	0	0	1	1	0	0	0	0	0	0	0	1	1	0	0	0
0	0	1	0	0	0	0	0	0	0	0	0	0	0	0	0	1	0	0	0	0	0	1	0	0	1	1	0	0	0	0	0	0	0	1	1	0	0	0
0	0	1	0	0	0	0	1	0	0	0	0	0	0	0	0	1	0	1	1	1	0	0	0	0	1	1	0	0	0	0	0	0	0	1	1	0	0	0
1	0	1	0	0	0	1	1	1	0	0	0	1	0	0	0	1	0	1	0	1	0	0	0	0	1	1	0	0	0	0	0	0	0	1	1	0	0	0
0	0	1	0	0	0	0	1	0	0	0	0	0	0	0	1	1	0	0	0	0	0	0	0	0	1	1	0	0	0	0	0	0	0	1	1	0	0	0
0	0	1	0	0	0	0	0	0	0	0	0	0	0	0	0	1	0	1	0	1	0	1	1	1	0	1	0	0	0	0	0	0	0	1	1	0	0	0
0	0	1	0	0	0	1	0	0	0	1	0	1	0	0	0	0	0	0	0	1	0	1	0	1	0	1	0	0	0	0	0	0	0	1	1	0	0	0
1	0	1	0	1	0	0	1	0	1	0	0	0	0	0	0	1	0	1	0	1	0	0	0	1	0	1	0	0	0	0	0	0	0	1	1	0	0	0
0	0	1	1	1	0	0	0	0	0	0	1	0	0	0	1	1	0	0	0	0	0	0	0	1	0	1	0	0	0	0	0	0	0	1	1	0	0	0
0	0	1	0	0	0	0	1	0	0	0	0	1	0	1	0	1	0	0	0	0	0	0	0	1	0	1	0	0	0	0	0	0	0	1	1	0	0	0
0	0	0	1	0	0	0	0	0	0	0	0	1	0	0	0	1	0	0	0	0	0	0	0	1	0	1	0	0	0	0	0	0	0	1	1	0	0	0
0	0	1	0	0	0	0	0	0	0	0	0	1	0	0	0	1	0	0	0	0	0	0	0	1	0	1	0	0	0	0	0	0	0	1	1	0	0	0
0	0	0	1	0	0	0	0	0	0	1	0	1	0	0	1	0	0	0	0	0	0	0	0	1	0	1	0	0	0	0	0	0	0	1	1	0	0	0
1	0	1	0	0	0	1	1	0	1	0	0	1	0	0	1	0	0	0	0	1	1	1	1	0	0	1	0	0	0	0	0	0	0	1	1	0	0	0
0	0	0	0	0	0	0	0	0	0	0	0	0	1	1	0	0	1	0	0	0	1	1	1	0	0	1	0	0	0	0	0	0	0	1	1	0	0	0
0	0	1	0	0	0	1	0	0	1	0	0	1	0	0	0	0	0	0	0	1	0	1	1	0	0	1	0	0	0	0	0	0	0	1	1	0	0	0
0	1	0	0	0	1	0	0	0	0	0	0	1	0	0	0	0	1	0	0	0	0	0	1	0	0	1	0	0	0	0	0	0	0	1	1	0	0	0
0	1	1	0	0	0	1	1	0	0	0	0	1	0	1	0	0	0	0	0	0	0	0	1	0	0	1	0	0	0	0	0	0	0	1	1	0	0	0
1	0	1	0	0	0	1	0	0	0	0	0	1	0	0	0	0	0	0	0	0	0	0	1	0	0	1	0	0	0	0	0	0	0	1	1	0	0	0
0	0	1	0	0	0	0	1	1	0	0	0	1	0	0	1	0	0	1	0	0	0	1	0	0	0	1	0	0	0	0	0	0	0	1	1	0	0	0
1	0	1	0	0	0	1	0	1	1	0	0	1	0	0	0	0	1	0	0	0	0	1	0	0	0	1	0	0	0	0	0	0	0	1	1	0	0	0
1	0	1	0	0	0	1	0	0	0	0	0	0	0	0	0	1	0	0	0	0	0	1	0	0	0	1	0	0	0	0	0	0	0	1	1	0	0	0
1	0	1	0	0	0	1	0	1	0	0	0	1	0	1	0	0	0	0	0	0	0	1	0	0	0	1	0	0	0	0	0	0	0	1	1	0	0	0
0	1	1	0	0	0	1	1	0	0	0	0	1	0	1	0	0	0	0	0	0	0	1	0	0	0	1	0	0	0	0	0	0	0	1	1	0	0	0
1	0	0	0	0	0	0	0	0	0	0	0	0	1	0	0	0	0	0	0	0	0	1	0	0	0	1	0	0	0	0	0	0	0	1	1	0	0	0
0	0	1	0	0	0	1	0	1	0	0	0	1	0	1	0	1	0	1	0	0	1	0	0	0	0	1	0	0	0	0	0	0	0	1	1	0	0	0
1	1	1	0	0	0	1	0	0	1	0	0	0	0	0	0	0	1	0	0	0	1	0	0	0	0	1	0	0	0	0	0	0	0	1	1	0	0	0
1	1	1	0	0	0	1	0	0	0	0	0	0	0	0	0	0	1	0	0	0	1	0	0	0	0	1	0	0	0	0	0	0	0	1	1	0	0	0
1	0	0	0	0	0	0	1	0	0	0	0	1	0	1	0	0	1	0	0	1	0	0	0	0	0	1	0	0	0	0	0	0	0	1	1	0	0	0
1	0	1	0	0	0	1	1	0	0	0	0	0	1	0	0	0	1	0	0	1	0	0	0	0	0	1	0	0	0	0	0	0	0	1	1	0	0	0
1	0	1	0	0	1	0	0	0	1	0	0	1	0	0	0	0	1	0	0	1	0	0	0	0	0	1	0	0	0	0	0	0	0	1	1	0	0	0
1	0	1	0	0	0	1	0	0	1	0	0	1	0	0	0	0	0	0	0	1	0	0	0	0	0	1	0	0	0	0	0	0	0	1	1	0	0	0
1	0	1	0	0	0	0	1	0	0	0	0	1	0	0	0	0	0	0	0	1	0	0	0	0	0	1	0	0	0	0	0	0	0	1	1	0	0	0
1	0	1	0	0	0	1	0	0	0	0	0	0	0	0	0	0	0	0	0	1	0	0	0	0	0	1	0	0	0	0	0	0	0	1	1	0	0	0
0	0	0	0	0	0	0	1	0	0	0	0	1	0	0	0	1	0	0	1	0	0	0	0	0	0	1	0	0	0	0	0	0	0	1	1	0	0	0
0	0	0	0	1	0	0	0	0	1	0	0	1	0	0	0	0	0	1	0	0	0	0	0	0	0	1	0	0	0	0	0	0	0	1	1	0	0	0
1	0	0	0	0	0	0	1	0	0	0	0	1	1	0	0	1	0	0	0	0	0	0	0	0	0	1	0	0	0	0	0	0	0	1	1	0	0	0
1	1	1	0	0	0	0	1	0	0	0	0	0	1	0	0	1	0	0	0	0	0	0	0	0	0	1	0	0	0	0	0	0	0	1	1	0	0	0
0	0	0	0	0	1	0	0	0	0	0	0	1	0	0	0	1	0	0	0	0	0	0	0	0	0	1	0	0	0	0	0	0	0	1	1	0	0	0
0	0	1	0	1	0	0	0	0	0	0	1	0	0	0	0	1	0	0	0	0	0	0	0	0	0	1	0	0	0	0	0	0	0	1	1	0	0	0
1	0	0	1	0	1	0	1	0	0	0	0	1	0	1	0	0	0	0	0	0	0	0	0	0	0	1	0	0	0	0	0	0	0	1	1	0	0	0
1	0	1	0	1	0	1	1	0	0	0	0	1	0	0	0	0	0	0	0	0	0	0	0	0	0	1	0	0	0	0	0	0	0	1	1	0	0	0
1	0	1	0	0	0	1	1	0	0	0	0	1	0	0	0	0	0	0	0	0	0	0	0	0	0	1	0	0	0	0	0	0	0	1	1	0	0	0
0	0	1	0	0	0	0	1	0	0	0	0	1	0	0	0	0	0	0	0	0	0	0	0	0	0	1	0	0	0	0	0	0	0	1	1	0	0	0
1	0	1	0	0	0	1	1	0	0	0	0	0	0	0	0	0	0	0	0	0	0	0	0	0	0	1	0	0	0	0	0	0	0	1	1	0	0	0
0	0	1	0	0	0	0	1	0	0	0	0	0	0	0	0	0	0	0	0	0	0	0	0	0	0	1	0	0	0	0	0	0	0	1	1	0	0	0
0	0	0	0	0	1	0	0	0	0	0	0	0	0	0	0	0	0	0	0	0	0	0	0	0	0	1	0	0	0	0	0	0	0	1	1	0	0	0
0	0	1	0	0	0	0	0	0	0	0	0	0	0	0	0	0	0	0	0	0	0	0	0	0	0	1	0	0	0	0	0	0	0	1	1	0	0	0
0	0	1	0	0	0	0	1	0	0	0	0	0	0	0	1	1	0	1	0	0	0	1	0	1	1	0	0	0	0	0	0	0	0	1	1	0	0	0
0	0	1	0	0	0	0	0	0	0	0	1	1	0	0	0	1	0	1	0	0	0	0	0	1	1	0	0	0	0	0	0	0	0	1	1	0	0	0
0	0	1	0	0	0	0	1	0	0	0	0	0	0	0	0	1	0	0	0	0	0	0	0	0	1	0	0	0	0	0	0	0	0	1	1	0	0	0
1	0	0	0	0	0	0	1	0	0	0	1	0	0	0	0	0	0	0	0	0	0	0	0	0	1	0	0	0	0	0	0	0	0	1	1	0	0	0
0	0	1	0	0	0	0	0	0	0	1	0	0	0	0	1	1	0	0	0	0	0	0	0	1	0	0	0	0	0	0	0	0	0	1	1	0	0	0
1	0	0	1	0	0	0	1	0	0	1	1	1	0	0	0	1	0	0	0	0	0	0	0	1	0	0	0	0	0	0	0	0	0	1	1	0	0	0
1	1	1	0	0	1	1	1	0	0	0	0	1	1	0	0	0	1	0	0	1	1	0	1	0	0	0	0	0	0	0	0	0	0	1	1	0	0	0
1	0	1	0	0	0	0	0	0	1	0	0	1	0	0	0	1	0	0	0	1	0	0	0	0	0	0	0	0	0	0	0	0	0	1	1	0	0	0
1	1	1	1	0	0	1	0	0	1	0	0	0	0	0	0	1	0	0	0	1	0	0	0	0	0	0	0	0	0	0	0	0	0	1	1	0	0	0
0	0	1	0	0	0	1	0	0	0	0	0	0	0	1	0	0	0	0	0	1	0	0	0	0	0	0	0	0	0	0	0	0	0	1	1	0	0	0
0	0	1	0	0	0	0	1	0	1	0	0	0	0	0	0	0	0	0	0	1	0	0	0	0	0	0	0	0	0	0	0	0	0	1	1	0	0	0
1	1	1	0	0	0	1	1	1	1	0	0	0	0	0	0	0	0	1	0	0	0	0	0	0	0	0	0	0	0	0	0	0	0	1	1	0	0	0
0	0	1	0	0	0	0	1	0	0	0	0	1	0	0	1	0	0	0	0	0	0	0	0	0	0	0	0	0	0	0	0	0	0	1	1	0	0	0
0	0	0	1	0	0	0	1	0	0	0	0	1	0	0	1	0	0	0	0	0	0	0	0	0	0	0	1	0	0	1	0	1	0	0	1	0	0	0
0	0	1	0	1	0	0	1	0	0	0	0	0	0	0	0	1	0	0	0	0	0	1	0	0	0	1	0	0	0	1	1	0	0	0	1	0	0	0
0	0	1	0	0	1	0	0	0	0	0	0	1	0	0	1	1	0	0	0	0	0	0	0	1	0	0	0	0	1	0	1	0	0	0	1	0	0	0
1	0	1	0	0	0	1	0	0	1	0	0	1	0	1	0	0	0	0	0	1	0	0	0	0	0	0	0	0	1	0	1	0	0	0	1	0	0	0
1	0	1	0	0	0	1	0	0	0	0	0	1	0	1	0	0	1	0	0	0	0	0	1	0	0	1	0	0	0	0	1	0	0	0	1	0	0	0
0	0	1	0	0	0	0	0	0	0	0	1	0	0	0	0	1	0	0	0	0	0	0	0	0	0	0	0	0	0	0	1	0	0	0	1	0	0	0
1	0	1	0	1	0	0	0	0	0	0	0	0	0	0	1	1	0	0	0	1	0	0	0	0	1	0	0	1	0	1	0	0	0	0	1	0	0	0
0	0	1	0	0	0	0	0	0	0	0	1	0	0	0	1	1	0	0	0	0	0	0	0	0	0	1	0	0	0	1	0	0	0	0	1	0	0	0
0	0	1	0	1	0	0	0	0	0	0	0	1	0	0	0	0	0	0	0	0	0	0	0	0	0	0	0	0	0	1	0	0	0	0	1	0	0	0
0	0	1	0	0	1	0	0	0	0	0	0	1	0	0	0	1	0	0	0	1	0	0	1	1	1	1	0	0	1	0	0	0	0	0	1	0	0	0
0	0	0	0	0	0	1	1	1	1	0	0	1	0	0	0	0	0	1	0	0	0	0	1	0	0	1	0	0	1	0	0	0	0	0	1	0	0	0
0	0	1	0	0	0	0	0	0	0	0	0	1	0	0	0	0	0	0	0	0	0	1	1	1	0	0	0	0	1	0	0	0	0	0	1	0	0	0
1	1	1	0	0	1	0	1	0	0	0	0	1	1	0	1	1	0	0	1	0	1	0	0	0	1	0	1	1	0	0	0	0	0	0	1	0	0	0
1	0	1	0	0	1	0	1	0	0	0	0	1	0	0	0	1	0	0	0	1	0	0	0	0	1	0	0	1	0	0	0	0	0	0	1	0	0	0
0	0	0	1	0	0	0	0	0	0	0	0	0	0	0	1	0	0	1	1	0	0	0	0	0	1	0	0	1	0	0	0	0	0	0	1	0	0	0
0	0	1	0	1	0	0	0	0	0	1	0	0	0	1	0	1	0	0	0	0	0	0	0	1	0	0	0	1	0	0	0	0	0	0	1	0	0	0
1	0	0	0	0	0	0	1	0	1	0	0	0	0	0	0	0	0	0	0	0	0	0	0	0	0	0	0	1	0	0	0	0	0	0	1	0	0	0
0	0	0	1	1	0	0	1	0	0	0	0	1	0	0	1	0	0	0	0	1	0	0	0	0	0	0	1	0	0	0	0	0	0	0	1	0	0	0
0	0	1	0	0	0	0	0	0	0	0	1	0	0	0	0	1	0	0	0	0	0	0	0	0	1	1	0	0	0	0	0	0	0	0	1	0	0	0
1	0	1	0	0	0	1	1	0	0	0	0	1	0	0	1	0	0	0	0	0	0	0	0	0	1	1	0	0	0	0	0	0	0	0	1	0	0	0
1	0	0	1	0	0	0	1	0	0	0	0	0	0	0	1	0	0	0	0	0	0	0	0	0	1	1	0	0	0	0	0	0	0	0	1	0	0	0
0	0	0	1	0	0	0	0	0	0	0	0	1	0	0	0	0	0	1	0	0	0	0	0	1	0	1	0	0	0	0	0	0	0	0	1	0	0	0
0	0	1	0	0	0	0	0	0	0	0	0	0	0	0	1	1	0	0	0	0	0	0	0	1	0	1	0	0	0	0	0	0	0	0	1	0	0	0
0	0	1	0	0	0	1	1	0	0	0	0	1	0	0	0	0	0	1	0	0	1	1	1	0	0	1	0	0	0	0	0	0	0	0	1	0	0	0
1	0	0	0	0	0	0	0	1	0	0	0	0	0	0	0	0	0	0	0	1	0	0	1	0	0	1	0	0	0	0	0	0	0	0	1	0	0	0
0	1	1	0	1	0	0	0	1	0	0	0	1	0	0	0	1	0	0	0	1	0	1	0	0	0	1	0	0	0	0	0	0	0	0	1	0	0	0
1	1	1	0	0	0	0	1	0	0	0	0	1	0	0	0	0	0	0	0	0	0	1	0	0	0	1	0	0	0	0	0	0	0	0	1	0	0	0
1	0	1	0	0	0	1	1	0	0	0	0	1	0	1	0	1	0	0	0	1	0	0	0	0	0	1	0	0	0	0	0	0	0	0	1	0	0	0
0	1	1	0	0	0	1	1	0	0	0	0	1	0	0	0	0	0	1	0	0	0	0	0	0	0	1	0	0	0	0	0	0	0	0	1	0	0	0
0	0	0	0	1	0	0	1	0	0	0	0	1	0	0	1	0	0	0	0	1	0	0	0	1	1	0	0	0	0	0	0	0	0	0	1	0	0	0
1	0	1	1	1	0	0	1	0	0	1	1	0	0	0	0	1	0	0	0	0	0	0	0	0	1	0	0	0	0	0	0	0	0	0	1	0	0	0
1	0	0	0	0	0	0	1	0	0	0	0	1	0	0	0	0	0	0	0	1	0	0	0	1	0	0	0	0	0	0	0	0	0	0	1	0	0	0
1	1	1	0	0	0	1	1	0	0	0	0	1	1	0	0	0	0	0	0	0	0	1	1	0	0	0	0	0	0	0	0	0	0	0	1	0	0	0
0	0	0	0	0	1	0	0	0	0	0	0	0	0	1	0	0	0	0	0	0	0	1	0	0	0	0	0	0	0	0	0	0	0	0	1	0	0	0
0	0	0	0	0	0	0	1	0	1	0	0	1	0	0	0	0	0	0	0	0	0	1	0	0	0	0	0	0	0	0	0	0	0	0	1	0	0	0
1	0	1	0	0	1	1	1	0	1	0	0	1	0	0	0	1	0	0	0	0	1	0	0	0	0	0	0	0	0	0	0	0	0	0	1	0	0	0
1	0	1	0	0	0	0	1	0	0	0	0	1	0	0	0	0	0	0	1	1	0	0	0	0	0	0	0	0	0	0	0	0	0	0	1	0	0	0
0	0	0	0	0	0	0	1	0	0	0	0	0	0	0	1	1	0	0	0	1	0	0	0	0	0	0	0	0	0	0	0	0	0	0	1	0	0	0
0	0	1	0	0	0	0	0	0	0	0	1	0	0	0	0	1	0	0	0	0	0	0	0	0	0	0	0	0	0	0	0	0	0	0	1	0	0	0
1	0	0	0	0	0	0	1	0	0	0	0	0	0	0	1	0	0	0	0	0	0	0	0	0	0	0	0	0	0	0	0	0	0	0	1	0	0	0
0	0	1	0	0	0	0	0	0	0	0	0	1	0	0	0	0	0	0	0	0	0	0	0	0	0	0	0	0	0	0	0	0	0	0	1	0	0	0
0	0	1	0	0	0	0	0	0	0	1	1	0	0	0	0	0	0	0	0	0	0	0	0	0	0	0	0	0	0	0	0	0	0	0	1	0	0	0
0	0	0	1	1	0	0	1	0	0	0	0	1	0	0	1	1	0	0	0	0	0	0	0	0	1	0	1	1	0	0	1	0	0	1	0	0	0	0
1	0	1	1	0	0	0	1	0	1	1	0	0	0	1	0	1	0	1	0	0	0	0	0	1	1	1	0	1	0	0	1	0	0	1	0	0	0	0
1	0	0	1	0	0	0	0	0	0	1	0	1	0	0	0	0	0	0	0	0	0	1	0	1	0	1	0	0	0	0	1	0	0	1	0	0	0	0
1	0	0	0	0	0	1	0	0	1	0	0	1	1	0	0	0	0	0	0	1	0	1	0	0	0	1	0	0	0	0	1	0	0	1	0	0	0	0
1	0	1	0	0	0	0	1	0	0	0	0	0	0	1	0	0	1	0	0	0	0	1	0	0	0	1	0	0	0	0	1	0	0	1	0	0	0	0
0	0	1	0	0	0	1	0	0	1	0	0	1	0	0	0	0	0	0	0	0	0	0	1	0	0	0	0	0	0	0	1	0	0	1	0	0	0	0
1	0	0	1	1	0	0	0	0	1	0	1	0	0	0	1	0	0	1	0	1	0	0	0	1	1	1	0	1	0	1	0	0	0	1	0	0	0	0
0	0	0	1	0	0	0	1	0	1	0	0	0	0	0	1	1	0	1	1	0	0	0	0	1	1	0	0	1	0	1	0	0	0	1	0	0	0	0
0	0	1	1	0	0	0	0	0	0	1	0	0	0	0	1	0	0	1	0	0	0	0	0	1	1	0	0	1	0	1	0	0	0	1	0	0	0	0
0	0	0	0	0	0	0	0	0	0	1	1	0	0	0	1	1	0	0	1	0	0	1	0	0	1	0	0	1	0	1	0	0	0	1	0	0	0	0
0	0	1	0	0	0	0	1	0	0	0	0	0	0	0	0	1	0	0	0	0	0	0	0	0	0	1	0	0	0	1	0	0	0	1	0	0	0	0
1	0	0	1	1	0	0	1	0	0	0	0	0	0	0	1	0	0	1	0	1	0	0	0	0	1	0	0	0	0	1	0	0	0	1	0	0	0	0
0	0	1	1	0	0	1	1	0	0	0	1	1	0	0	0	0	0	1	0	0	0	0	0	1	0	0	0	0	0	1	0	0	0	1	0	0	0	0
0	0	1	0	0	0	0	1	0	0	0	1	1	0	0	0	1	0	0	0	0	0	0	0	0	0	1	0	1	1	0	0	0	0	1	0	0	0	0
0	0	1	0	0	0	1	1	0	0	0	0	1	0	0	0	0	0	0	0	0	1	0	0	0	0	1	0	0	1	0	0	0	0	1	0	0	0	0
1	0	1	0	0	0	0	1	0	0	0	0	1	0	1	0	1	0	0	0	0	0	0	0	0	0	1	0	0	1	0	0	0	0	1	0	0	0	0
0	0	1	0	0	0	0	0	1	0	0	0	0	0	0	0	1	0	0	0	0	0	0	0	0	0	1	0	0	1	0	0	0	0	1	0	0	0	0
1	0	0	0	0	0	0	1	0	0	0	0	1	0	1	1	0	0	0	0	1	0	0	0	0	1	0	1	1	0	0	0	0	0	1	0	0	0	0
1	0	1	0	0	0	0	1	0	0	0	0	1	0	0	0	1	0	0	0	0	0	1	0	0	1	1	0	1	0	0	0	0	0	1	0	0	0	0
0	0	1	0	1	0	0	0	0	0	1	0	0	0	0	0	1	0	1	0	1	0	0	0	0	1	1	0	1	0	0	0	0	0	1	0	0	0	0
0	0	1	0	0	0	0	0	0	0	0	0	1	0	0	0	0	0	0	0	0	0	0	0	0	0	1	0	1	0	0	0	0	0	1	0	0	0	0
0	0	0	0	1	0	0	0	0	0	1	1	0	0	0	1	1	0	0	1	0	0	0	0	0	1	0	0	1	0	0	0	0	0	1	0	0	0	0
0	0	0	1	0	0	0	0	0	0	0	0	0	0	0	0	0	0	0	0	0	0	0	0	1	0	0	0	1	0	0	0	0	0	1	0	0	0	0
0	0	1	0	0	0	0	0	0	0	1	1	1	0	0	1	1	0	0	0	0	0	0	0	0	0	0	0	1	0	0	0	0	0	1	0	0	0	0
0	0	1	0	0	0	0	0	0	0	0	0	1	0	0	1	0	0	0	0	0	0	0	0	0	0	0	0	1	0	0	0	0	0	1	0	0	0	0
1	0	1	1	0	0	1	1	0	0	1	0	0	0	0	0	1	0	0	1	1	0	1	0	0	1	1	1	0	0	0	0	0	0	1	0	0	0	0
0	0	0	0	0	0	0	0	0	0	0	0	0	0	0	0	1	0	0	0	0	0	0	0	1	1	1	0	0	0	0	0	0	0	1	0	0	0	0
1	0	1	0	0	0	0	1	0	0	0	0	0	0	0	1	0	0	1	0	0	0	1	0	1	0	1	0	0	0	0	0	0	0	1	0	0	0	0
0	0	1	0	0	0	0	1	0	0	0	0	1	0	0	0	1	0	1	0	0	0	0	0	1	0	1	0	0	0	0	0	0	0	1	0	0	0	0
0	1	0	0	1	0	1	0	0	0	0	0	0	0	0	0	1	0	0	0	0	0	0	0	1	0	1	0	0	0	0	0	0	0	1	0	0	0	0
0	0	0	0	0	0	0	1	0	0	0	0	1	0	0	0	0	0	0	0	0	0	0	0	1	0	1	0	0	0	0	0	0	0	1	0	0	0	0
0	0	1	0	0	0	0	0	0	0	0	0	0	0	0	0	0	0	0	0	0	0	0	0	1	0	1	0	0	0	0	0	0	0	1	0	0	0	0
0	0	0	0	0	0	1	0	0	0	0	0	0	0	0	0	0	1	0	0	0	1	1	1	0	0	1	0	0	0	0	0	0	0	1	0	0	0	0
0	1	0	0	0	0	1	0	1	1	0	0	1	0	0	0	0	0	0	0	0	1	1	1	0	0	1	0	0	0	0	0	0	0	1	0	0	0	0
1	0	1	0	0	0	0	1	0	1	0	0	1	0	0	0	0	0	0	0	1	0	1	1	0	0	1	0	0	0	0	0	0	0	1	0	0	0	0
0	0	1	0	0	0	1	1	0	1	0	0	1	0	1	0	0	0	0	0	1	0	0	1	0	0	1	0	0	0	0	0	0	0	1	0	0	0	0
1	0	0	1	1	0	0	0	0	0	0	1	1	0	1	0	0	1	0	0	0	0	0	1	0	0	1	0	0	0	0	0	0	0	1	0	0	0	0
0	0	1	0	0	0	1	0	0	0	0	0	0	1	0	0	0	1	0	0	0	0	0	1	0	0	1	0	0	0	0	0	0	0	1	0	0	0	0
1	0	1	0	0	1	1	1	0	1	0	0	1	0	0	0	0	0	0	0	0	0	1	0	0	0	1	0	0	0	0	0	0	0	1	0	0	0	0
1	1	1	0	0	0	0	1	1	0	0	0	0	0	1	0	0	1	0	0	0	1	0	0	0	0	1	0	0	0	0	0	0	0	1	0	0	0	0
1	0	1	0	0	0	1	0	0	1	0	0	1	0	1	0	0	0	0	0	0	1	0	0	0	0	1	0	0	0	0	0	0	0	1	0	0	0	0
0	1	0	0	0	0	0	0	0	0	1	0	0	0	0	1	0	0	0	0	1	0	0	0	0	0	1	0	0	0	0	0	0	0	1	0	0	0	0
1	0	1	0	0	0	0	1	0	0	0	0	0	0	0	0	0	0	0	0	1	0	0	0	0	0	1	0	0	0	0	0	0	0	1	0	0	0	0
0	0	0	0	0	0	0	1	0	0	0	0	1	0	0	0	1	0	0	0	0	0	0	0	0	0	1	0	0	0	0	0	0	0	1	0	0	0	0
1	0	0	0	0	0	0	1	0	0	0	0	0	0	0	0	1	0	0	0	0	0	0	0	0	0	1	0	0	0	0	0	0	0	1	0	0	0	0
0	0	1	0	0	0	0	1	0	0	0	0	0	0	0	0	1	0	0	0	0	0	0	0	0	0	1	0	0	0	0	0	0	0	1	0	0	0	0
1	0	1	0	0	0	0	1	0	0	0	0	0	0	0	0	1	0	0	0	0	0	0	0	0	0	1	0	0	0	0	0	0	0	1	0	0	0	0
0	0	1	0	0	0	0	0	0	0	0	0	0	0	0	0	1	0	0	0	0	0	0	0	0	0	1	0	0	0	0	0	0	0	1	0	0	0	0
1	0	1	0	0	0	0	0	1	0	0	0	1	0	0	0	0	0	0	0	0	0	0	0	0	0	1	0	0	0	0	0	0	0	1	0	0	0	0
0	0	1	0	0	0	1	0	0	0	0	0	1	0	0	0	0	0	0	0	0	0	0	0	0	0	1	0	0	0	0	0	0	0	1	0	0	0	0
0	0	1	0	0	0	0	0	0	0	0	0	1	0	0	0	0	0	0	0	0	0	0	0	0	0	1	0	0	0	0	0	0	0	1	0	0	0	0
1	0	0	0	0	0	0	1	0	1	0	0	0	0	0	0	0	0	0	0	0	0	0	0	0	0	1	0	0	0	0	0	0	0	1	0	0	0	0
0	0	1	0	0	0	1	0	1	0	0	0	0	0	0	0	0	0	0	0	0	0	0	0	0	0	1	0	0	0	0	0	0	0	1	0	0	0	0
0	0	1	0	0	0	0	0	1	0	0	0	0	0	0	0	0	0	0	0	0	0	0	0	0	0	1	0	0	0	0	0	0	0	1	0	0	0	0
0	0	1	0	0	0	1	0	0	0	0	0	0	0	0	0	0	0	0	0	0	0	0	0	0	0	1	0	0	0	0	0	0	0	1	0	0	0	0
0	0	0	1	0	0	0	1	0	0	0	1	0	0	0	0	1	0	0	0	0	0	0	0	1	1	0	0	0	0	0	0	0	0	1	0	0	0	0
0	0	0	0	1	0	0	0	0	0	0	1	0	0	0	0	1	0	0	0	0	0	0	0	0	1	0	0	0	0	0	0	0	0	1	0	0	0	0
1	0	1	0	0	1	0	1	0	0	0	0	1	0	0	0	0	0	1	0	1	0	0	0	1	0	0	0	0	0	0	0	0	0	1	0	0	0	0
0	0	0	0	0	0	0	0	0	1	0	0	0	0	1	0	0	0	0	0	0	0	0	0	1	0	0	0	0	0	0	0	0	0	1	0	0	0	0
1	0	1	0	0	0	0	1	0	0	0	0	1	0	0	0	0	0	0	0	0	0	0	0	1	0	0	0	0	0	0	0	0	0	1	0	0	0	0
1	1	1	0	0	0	0	1	0	0	0	0	0	0	0	0	0	0	0	0	0	0	0	1	0	0	0	0	0	0	0	0	0	0	1	0	0	0	0
1	0	1	0	0	0	1	1	0	1	0	0	1	0	0	0	0	0	0	0	1	1	1	0	0	0	0	0	0	0	0	0	0	0	1	0	0	0	0
0	0	1	0	0	0	0	1	0	0	0	0	1	0	0	0	0	0	0	0	1	0	0	0	0	0	0	0	0	0	0	0	0	0	1	0	0	0	0
1	0	0	0	0	0	0	1	0	1	0	0	0	0	0	0	0	0	0	0	1	0	0	0	0	0	0	0	0	0	0	0	0	0	1	0	0	0	0
0	0	1	1	0	0	0	0	0	0	0	0	0	0	0	0	0	0	0	0	0	0	0	0	0	0	0	0	0	0	0	0	0	0	1	0	0	0	0
0	0	0	1	1	0	0	0	0	0	0	0	0	0	0	1	1	0	0	1	0	0	0	0	1	1	0	1	1	0	1	0	0	1	0	0	0	0	0
0	0	0	1	1	0	0	0	0	0	0	0	0	0	0	1	0	0	1	0	0	0	0	0	1	1	0	1	1	0	1	0	0	1	0	0	0	0	0
0	0	1	0	0	0	0	0	0	0	1	1	1	0	0	1	1	0	1	0	0	0	0	0	0	1	0	1	1	0	1	0	0	1	0	0	0	0	0
0	0	0	1	1	0	0	0	0	0	0	1	0	0	0	1	0	0	0	1	0	0	0	0	1	0	0	1	1	0	1	0	0	1	0	0	0	0	0
0	0	1	1	0	0	0	0	0	1	0	0	1	0	0	0	1	0	0	0	0	0	1	0	0	0	0	0	0	0	0	0	0	1	0	0	0	0	0
0	0	1	0	0	0	1	1	0	0	0	0	0	0	0	0	0	0	0	0	1	0	1	0	0	1	1	0	0	0	0	0	1	0	0	0	0	0	0
1	0	1	0	0	0	1	1	0	1	0	0	0	0	1	0	0	1	0	0	1	1	1	1	0	0	0	0	0	0	0	1	0	0	0	0	0	0	0
1	1	1	0	0	0	1	1	0	0	0	0	1	1	0	0	0	1	0	0	0	1	0	0	0	0	0	0	0	0	0	1	0	0	0	0	0	0	0
0	0	0	1	1	0	0	0	0	0	1	1	0	0	0	1	0	0	0	0	0	0	0	0	1	0	1	1	1	0	1	0	0	0	0	0	0	0	0
0	0	0	1	1	0	0	0	0	0	1	0	0	0	0	1	1	0	0	1	0	0	0	0	0	1	0	1	1	0	1	0	0	0	0	0	0	0	0
0	0	0	1	1	0	0	0	0	0	0	1	0	0	0	1	0	0	0	0	0	0	0	0	0	1	0	1	1	0	1	0	0	0	0	0	0	0	0
1	0	0	1	1	0	0	0	0	0	0	0	0	0	0	1	1	0	0	0	0	0	0	0	0	1	1	0	1	0	1	0	0	0	0	0	0	0	0
0	0	0	0	0	0	0	0	0	0	0	0	1	0	1	1	1	0	1	0	0	0	0	0	1	1	0	0	1	0	1	0	0	0	0	0	0	0	0
0	0	0	1	1	0	0	0	0	0	1	1	0	0	0	1	1	0	0	0	0	0	0	0	0	1	0	0	1	0	1	0	0	0	0	0	0	0	0
0	0	0	1	0	0	0	0	0	0	0	0	0	0	1	0	1	0	0	0	0	0	0	0	1	0	0	0	1	0	1	0	0	0	0	0	0	0	0
0	0	1	1	1	0	0	1	0	0	0	0	1	0	0	1	1	0	0	0	0	0	1	0	0	0	0	0	1	0	1	0	0	0	0	0	0	0	0
0	0	0	1	1	0	0	1	0	0	1	1	0	0	0	0	1	0	0	0	0	0	0	0	0	0	0	0	1	0	1	0	0	0	0	0	0	0	0
1	0	0	1	0	0	0	1	0	0	0	0	1	0	0	1	1	0	0	0	0	0	0	0	0	0	1	1	0	0	1	0	0	0	0	0	0	0	0
1	0	0	1	0	0	0	1	0	0	0	0	0	0	1	0	0	0	1	0	1	0	0	0	1	0	0	1	0	0	1	0	0	0	0	0	0	0	0
0	0	0	1	0	0	0	0	0	0	0	0	0	0	0	0	0	0	1	0	0	0	0	0	1	0	0	1	0	0	1	0	0	0	0	0	0	0	0
0	0	0	1	1	0	0	0	0	0	0	1	0	0	0	0	1	0	0	0	0	0	0	0	1	0	0	0	0	0	1	0	0	0	0	0	0	0	0
1	0	0	0	0	1	1	1	0	0	0	0	0	0	0	0	0	0	0	0	1	0	0	0	0	0	0	0	0	0	1	0	0	0	0	0	0	0	0
1	1	1	0	0	0	0	1	0	0	0	0	1	0	0	0	1	0	0	0	0	0	0	0	0	0	0	0	0	0	1	0	0	0	0	0	0	0	0
1	0	1	0	0	0	1	0	0	1	0	0	1	0	1	0	0	0	0	0	1	1	0	0	0	0	1	0	0	1	0	0	0	0	0	0	0	0	0
1	0	1	0	0	0	1	1	0	0	0	0	1	1	0	0	0	0	0	0	0	0	0	0	0	0	1	0	0	1	0	0	0	0	0	0	0	0	0
0	0	0	0	0	0	0	0	0	0	0	0	1	1	0	0	0	0	0	0	0	0	0	0	0	0	0	0	0	1	0	0	0	0	0	0	0	0	0
0	0	0	1	1	0	0	0	0	0	1	1	0	0	0	1	1	0	0	1	0	0	0	0	0	1	0	1	1	0	0	0	0	0	0	0	0	0	0
0	0	0	1	1	0	0	0	0	0	1	1	0	0	0	1	1	0	0	1	0	0	0	0	1	0	0	1	1	0	0	0	0	0	0	0	0	0	0
0	0	1	0	0	0	0	0	0	0	0	0	0	1	0	1	0	0	0	1	0	0	0	0	1	1	1	0	1	0	0	0	0	0	0	0	0	0	0
0	0	0	0	0	0	0	1	0	0	0	0	0	0	0	0	1	0	0	0	0	0	0	0	0	1	1	0	1	0	0	0	0	0	0	0	0	0	0
0	0	1	0	1	0	0	1	0	0	1	1	0	0	0	1	1	0	0	1	0	0	0	0	0	1	0	0	1	0	0	0	0	0	0	0	0	0	0
0	0	0	0	0	0	0	0	0	0	0	0	0	0	0	1	1	0	0	1	0	0	0	0	0	1	0	0	1	0	0	0	0	0	0	0	0	0	0
0	0	0	0	1	0	0	0	0	0	1	0	0	0	0	0	1	0	0	0	0	0	0	0	0	1	0	0	1	0	0	0	0	0	0	0	0	0	0
0	0	0	0	1	0	0	0	0	0	1	0	0	0	0	0	0	0	0	0	0	0	0	0	0	1	0	0	1	0	0	0	0	0	0	0	0	0	0
0	0	0	0	1	0	0	0	0	0	0	0	0	0	0	0	0	0	0	0	0	0	0	0	0	1	0	0	1	0	0	0	0	0	0	0	0	0	0
0	0	0	1	0	0	0	0	0	0	0	0	0	0	0	1	0	0	1	0	0	0	0	0	1	0	0	0	1	0	0	0	0	0	0	0	0	0	0
0	0	1	0	1	0	0	0	0	0	0	0	0	0	0	0	0	0	0	0	1	0	0	0	0	0	0	0	1	0	0	0	0	0	0	0	0	0	0
1	0	0	1	1	0	0	0	0	0	0	0	0	0	0	0	0	0	1	0	0	0	0	0	0	0	0	0	1	0	0	0	0	0	0	0	0	0	0
0	0	1	0	0	0	0	0	0	0	0	1	0	0	0	0	1	0	0	0	0	0	0	0	0	0	0	0	1	0	0	0	0	0	0	0	0	0	0
0	0	1	0	0	0	0	0	0	0	1	0	0	0	0	1	1	0	0	1	0	0	1	0	0	1	0	1	0	0	0	0	0	0	0	0	0	0	0
1	0	0	1	0	0	0	0	0	0	0	1	0	0	0	0	1	0	0	0	1	0	0	0	0	0	0	1	0	0	0	0	0	0	0	0	0	0	0
0	0	0	1	1	0	0	0	0	0	0	0	0	0	0	1	1	0	0	0	0	0	1	0	0	1	1	0	0	0	0	0	0	0	0	0	0	0	0
0	1	1	0	0	0	0	0	0	0	0	1	1	0	0	0	1	0	0	0	0	0	1	0	0	1	1	0	0	0	0	0	0	0	0	0	0	0	0
0	0	1	0	0	0	0	0	1	0	0	0	0	0	1	0	0	0	0	0	0	0	0	0	0	1	1	0	0	0	0	0	0	0	0	0	0	0	0
0	0	1	0	1	0	0	0	0	0	0	0	0	0	0	0	0	0	0	0	0	0	0	0	0	1	1	0	0	0	0	0	0	0	0	0	0	0	0
0	0	1	0	0	1	1	0	1	0	0	0	1	0	1	0	1	0	0	0	0	0	0	1	0	0	1	0	0	0	0	0	0	0	0	0	0	0	0
1	0	0	0	0	0	0	0	0	0	0	0	0	0	0	0	0	0	0	0	0	0	0	1	0	0	1	0	0	0	0	0	0	0	0	0	0	0	0
1	1	1	0	0	0	1	0	1	1	1	1	0	0	1	0	1	0	0	0	0	0	1	0	0	0	1	0	0	0	0	0	0	0	0	0	0	0	0
0	0	1	0	0	0	0	0	0	0	0	0	1	0	0	0	1	0	0	0	1	0	0	0	0	0	1	0	0	0	0	0	0	0	0	0	0	0	0
0	0	1	0	0	0	0	0	0	0	0	0	1	0	1	0	0	0	1	0	0	0	0	0	0	0	1	0	0	0	0	0	0	0	0	0	0	0	0
0	0	1	0	0	0	0	0	0	0	0	0	1	0	0	0	0	0	1	0	0	0	0	0	0	0	1	0	0	0	0	0	0	0	0	0	0	0	0
0	0	1	0	0	0	1	1	0	0	0	0	1	0	0	0	0	0	0	0	0	0	0	0	0	0	1	0	0	0	0	0	0	0	0	0	0	0	0
1	0	0	0	0	0	0	1	0	0	0	0	1	0	0	0	0	0	0	0	0	0	0	0	0	0	1	0	0	0	0	0	0	0	0	0	0	0	0
1	0	1	0	0	0	1	0	0	0	0	0	0	0	0	0	0	0	0	0	0	0	0	0	0	0	1	0	0	0	0	0	0	0	0	0	0	0	0
1	0	1	0	0	0	0	1	1	0	1	1	1	1	1	1	1	1	1	0	0	1	1	1	1	1	0	0	0	0	0	0	0	0	0	0	0	0	0
0	0	1	0	0	0	0	0	0	0	1	1	0	0	0	1	1	0	0	0	0	0	0	0	1	1	0	0	0	0	0	0	0	0	0	0	0	0	0
1	0	0	1	1	0	0	0	0	0	0	1	1	0	0	0	1	0	0	1	0	0	0	0	0	1	0	0	0	0	0	0	0	0	0	0	0	0	0
0	0	0	1	1	0	0	0	0	1	1	0	1	0	0	0	0	0	1	0	0	0	0	0	0	1	0	0	0	0	0	0	0	0	0	0	0	0	0
0	0	0	0	1	0	0	0	0	0	1	1	0	0	0	0	0	0	0	0	0	0	0	0	0	1	0	0	0	0	0	0	0	0	0	0	0	0	0
0	0	1	0	0	0	0	1	0	1	0	0	0	0	0	0	0	0	0	0	0	0	0	0	0	1	0	0	0	0	0	0	0	0	0	0	0	0	0
0	0	1	0	0	0	0	1	0	0	0	0	1	0	0	0	0	0	1	0	0	0	0	0	1	0	0	0	0	0	0	0	0	0	0	0	0	0	0
0	0	0	0	0	0	0	0	0	0	0	0	0	0	0	0	0	0	1	0	0	0	0	0	1	0	0	0	0	0	0	0	0	0	0	0	0	0	0
1	0	0	0	0	0	1	1	0	1	0	0	0	0	1	0	0	1	0	0	1	1	1	1	0	0	0	0	0	0	0	0	0	0	0	0	0	0	0
1	1	1	0	0	0	1	1	0	1	0	0	1	0	0	0	0	1	0	0	0	1	0	0	0	0	0	0	0	0	0	0	0	0	0	0	0	0	0
1	1	1	0	0	0	0	1	1	1	0	0	1	0	1	0	0	1	0	0	1	0	0	0	0	0	0	0	0	0	0	0	0	0	0	0	0	0	0
0	0	0	0	0	0	0	0	0	0	0	1	0	0	0	0	0	0	0	1	0	0	0	0	0	0	0	0	0	0	0	0	0	0	0	0	0	0	0
1	0	1	0	0	0	0	1	0	0	0	0	1	0	0	0	0	0	1	0	0	0	0	0	0	0	0	0	0	0	0	0	0	0	0	0	0	0	0
0	0	0	1	1	0	0	1	0	0	0	0	0	0	0	0	0	0	1	0	0	0	0	0	0	0	0	0	0	0	0	0	0	0	0	0	0	0	0
0	0	1	0	0	0	0	0	0	0	0	0	0	0	0	0	0	0	1	0	0	0	0	0	0	0	0	0	0	0	0	0	0	0	0	0	0	0	0
0	0	1	0	0	0	0	0	0	0	0	0	1	1	0	0	1	0	0	0	0	0	0	0	0	0	0	0	0	0	0	0	0	0	0	0	0	0	0
0	0	1	0	0	0	0	1	0	0	0	0	0	0	0	0	1	0	0	0	0	0	0	0	0	0	0	0	0	0	0	0	0	0	0	0	0	0	0
0	0	1	0	0	0	1	1	1	1	0	0	1	0	0	0	0	0	0	0	0	0	0	0	0	0	0	0	0	0	0	0	0	0	0	0	0	0	0
1	0	0	0	0	0	0	1	0	0	0	0	1	0	0	0	0	0	0	0	0	0	0	0	0	0	0	0	0	0	0	0	0	0	0	0	0	0	0
0	0	0	1	1	0	0	0	0	0	1	1	0	0	0	0	0	0	0	0	0	0	0	0	0	0	0	0	0	0	0	0	0	0	0	0	0	0	0
1	0	0	1	0	0	0	1	0	0	0	0	0	0	0	0	0	0	0	0	0	0	0	0	0	0	0	0	0	0	0	0	0	0	0	0	0	0	0
0	0	0	1	0	0	0	0	0	0	0	0	0	0	0	0	0	0	0	0	0	0	0	0	0	0	0	0	0	0	0	0	0	0	0	0	0	0	0
0	0	1	0	0	0	0	0	0	0	0	0	0	0	0	0	0	0	0	0	0	0	0	0	0	0	0	0	0	0	0	0	0	0	0	0	0	0	0

## Sheet: Mental health
Feeling safe on campus	Craving human interaction	Affected by lack of social events	Affected by virtual teaching	Connection to peers	Motivated in class
Yes	No	No	No
Yes	Yes	Yes	No
No	Yes		Yes	Less	Less
Yes	No	No	Yes	Less	Less
Yes	Yes	No	No	Less	Less
Yes	No	No	No	About the same	Less
Yes	Yes	Yes	Yes	Less	Less
Yes	Yes	No	Yes	About the same	About the same
Yes	Yes	Yes	Yes	Less	Less
Yes	Yes	Yes	Yes	Less	About the same
Yes	Yes	Yes	Yes	Less	Less
Yes	Yes	Yes	Yes	Less	Less
Yes	No	No	No	About the same	More
Yes	Yes	Yes	No	Less	More
Yes	Yes	No	Yes	Less	About the same
No	No	No	No	Less	Less
Yes	Yes	Yes	Yes	Less	Less
Yes	Yes	Yes	Yes
No	Yes	No	No	Less	About the same
No	Yes	No	No	Less	About the same
Yes	Yes	Yes	Yes	Less	Less
Yes	Yes	Yes	Yes	Less	Less
No	No	No	No	Less	About the same
Yes	Yes	No	Yes
No	No	No	Yes	About the same	Less
Yes	Yes	No	Yes	Less	About the same
Yes	No	No	No	About the same	About the same
Yes	Yes	Yes	Yes	About the same	Less
Yes	Yes	Yes	No	Less	Less
Yes	Yes	Yes	Yes	Less	Less
Yes	Yes	No	No	Less	Less
No	Yes	No	No	Less	Less
Yes	Yes	No	No	More	About the same
Yes	Yes	No	Yes	Less	Less
No	No	No	No	Less	Less
Yes	Yes	Yes	No
No	No	Yes	No	Less	About the same
No	Yes	Yes	No	Less	Less
No	Yes	No	No	About the same	Less
Yes	Yes	No	No	Less	About the same
No	Yes	Yes	Yes	Less	Less
No	No	Yes	Yes	Less	Less
No	Yes	No	No	Less	Less
Yes	Yes	Yes	Yes	Less	About the same
No	No	No	No	About the same	More
Yes	Yes	No	Yes	Less	About the same
Yes	Yes	No	No	Less	Less
Yes	No	No	Yes	Less	Less
No	Yes	Yes	Yes	Less	Less
Yes	Yes	No	No	Less	About the same
Yes	Yes	Yes	No	Less	About the same
Yes	Yes	Yes	Yes
No	Yes	Yes	Yes
No	Yes	No	No	Less	About the same
Yes	Yes	Yes	Yes
Yes	Yes	Yes	Yes	Less	About the same
Yes	Yes	Yes	Yes
Yes	Yes	Yes	Yes	Less	Less
Yes	Yes	Yes	No	About the same	Less
No	Yes	Yes	Yes	Less	Less
Yes	Yes	No	Yes	Less	About the same
No	Yes	Yes	Yes	Less	Less
Yes	No	No	No	Less	Less
Yes	Yes	Yes	Yes	Less	Less
No	No	No	Yes	About the same	Less
Yes	Yes	No	No	Less	Less
No	Yes	No	Yes
No	Yes	No	No
Yes	Yes	No	No	About the same	Less
Yes	No	No	Yes	More	About the same
No	Yes	Yes	Yes	Less	Less
Yes	No	Yes	No	Less	About the same
Yes	Yes	Yes	Yes	Less	Less
No	Yes	Yes	Yes	Less	Less
No	No	No	No	About the same	About the same
No	Yes	No	Yes	Less	Less
Yes	Yes	Yes	Yes
Yes	Yes	Yes	Yes	Less	Less
Yes	No	No	Yes	Less	Less
	Yes	No	Yes	More	More
Yes	Yes	No	Yes
Yes	Yes	Yes	Yes	Less	Less
Yes	Yes	No	No
Yes	No	No	No
Yes	Yes	No	Yes	About the same	About the same
Yes	Yes	No	No	Less	More
No	No	Yes	Yes	Less	Less
Yes	Yes	Yes	Yes
No	Yes	Yes	Yes	Less	Less
Yes	Yes	No	No
Yes	Yes	No	Yes	About the same	Less
Yes	Yes	Yes	Yes
Yes	Yes	No	No
Yes	Yes	Yes	Yes	Less	Less
Yes	Yes	Yes	Yes
No	Yes	No	No	Less	About the same
Yes	Yes	Yes	No
Yes	Yes	Yes	Yes	Less	Less
Yes	Yes	Yes	Yes	Less	Less
Yes	Yes	No	No	About the same	About the same
Yes	Yes	No	No
Yes	Yes	Yes	No	Less	More
No	Yes	Yes	Yes
Yes	Yes	No	No	Less	About the same
Yes	Yes	No	No
Yes	Yes	No	No	Less	About the same
Yes	Yes	Yes	Yes
Yes	Yes	No	No	More	About the same
Yes	Yes	Yes	No	About the same	Less
Yes	No	No	Yes	About the same	About the same
Yes	Yes	Yes	Yes	Less	Less
Yes	Yes	Yes	No	Less	Less
Yes	Yes	Yes	Yes
Yes	Yes	Yes	No	Less	About the same
Yes	No	No	No	Less	About the same
Yes	Yes	Yes	Yes	About the same	Less
Yes	Yes	Yes	Yes	Less	Less
Yes	No	No	No	About the same	About the same
Yes	No	Yes	Yes	Less	Less
No	No	No	No	About the same	More
Yes	Yes	No	No	Less	Less
Yes	Yes	Yes	Yes	Less	About the same
Yes	No	No	No	About the same	More
Yes	Yes	Yes	Yes	More	Less
Yes	No	No	No
Yes	No	No	No
Yes	Yes	Yes	No	Less	About the same
Yes	Yes	Yes	No
No	Yes	Yes	Yes	Less	Less
Yes	No	No	No	Less	Less
Yes	Yes	Yes	Yes	More	Less
No	Yes	No	No	Less	Less
Yes	Yes	No	No
Yes	No	No	No	Less	Less
Yes	Yes	No	No
No	Yes	No	No
Yes	Yes	No	No
No	Yes	No	No	Less	About the same
Yes	Yes	No	No	Less	Less
Yes	Yes	Yes	Yes
Yes	Yes	No	Yes
Yes	Yes	Yes	Yes	Less	Less
Yes	Yes	Yes	Yes	Less	Less
Yes	Yes	Yes	Yes	About the same	Less
Yes	Yes	Yes	Yes
Yes	No	No	Yes	Less	More
Yes	Yes	No	No
Yes	No	No	No
Yes	Yes	Yes	Yes	Less	Less
Yes	Yes	No	Yes	About the same	Less
No	Yes	Yes	No	Less	About the same
Yes	No	No	No	Less	Less
No	No	No	Yes	Less	More
Yes	Yes	No	No	Less	Less
Yes	No	No	No	About the same	Less
Yes	Yes	No	No
Yes	Yes	Yes	No	Less	Less
Yes	Yes	Yes	Yes
Yes	Yes	Yes	Yes	Less	Less
Yes	Yes	No	Yes	Less	Less
Yes	Yes	Yes	Yes
Yes	Yes	Yes	Yes	Less	Less
Yes	No	No	No	Less	About the same
Yes	Yes	No	Yes	Less	Less
No	Yes	Yes	Yes	Less	Less
Yes	Yes	Yes	Yes	Less	Less
No	Yes	No	No	Less	Less
No	Yes	Yes	Yes
Yes	No	No	No
No	Yes	Yes	Yes
Yes	Yes	Yes	Yes
Yes	No	Yes	Yes
Yes	Yes	Yes	Yes	Less	Less
Yes	No	Yes	No	Less	About the same
Yes	Yes	Yes	No	Less	Less
Yes	Yes	Yes	Yes	Less	Less
Yes	Yes	Yes	Yes	Less	Less
No	Yes	No	No
Yes	Yes	No	No
Yes	Yes	Yes	No	Less	Less
Yes	Yes	Yes	Yes	Less	Less
Yes	Yes	Yes	Yes
Yes	Yes	Yes	No	About the same	About the same
Yes	Yes	Yes	Yes
	Yes	Yes	Yes	Less	Less
Yes	No	No	No	About the same	About the same
No	No	No	Yes	Less	About the same
Yes	Yes	Yes	Yes	Less	Less
Yes	No	No	No	About the same	Less
No	Yes	Yes	Yes
No	Yes	Yes	Yes	About the same	Less
Yes	Yes	No	Yes
Yes	Yes	Yes	No
Yes	Yes	Yes	Yes	Less	Less
Yes	Yes	Yes	No	About the same	Less
Yes	Yes	Yes	Yes
Yes	Yes	No	No	Less	About the same
Yes	Yes	Yes	Yes	Less	Less
No	Yes	No	No	Less	Less
Yes	Yes	Yes	No	Less	Less
Yes	Yes	Yes	Yes	Less	Less
No	Yes	Yes	Yes	Less	Less
Yes	No	No	Yes	Less	Less
Yes	Yes	Yes	Yes
Yes	No	No	Yes	About the same	About the same
Yes	Yes	Yes	Yes	Less	Less
Yes	Yes	Yes	Yes	Less	Less
Yes	Yes	Yes	Yes	Less	Less
Yes	Yes	No	No	About the same	Less
Yes	Yes	Yes	Yes
Yes	Yes	No	No	Less	About the same
Yes	Yes	No	Yes	Less	Less
Yes	Yes	Yes	Yes	Less	Less
Yes	No	No	No	About the same	About the same
No	Yes	No	No	Less	Less
Yes	Yes	Yes	Yes	Less	Less
No	Yes	Yes	Yes	Less	Less
Yes	Yes	No	No
No	Yes	No	Yes	About the same	Less
Yes	Yes	Yes	No	Less	More
Yes	Yes	Yes	No	About the same	Less
Yes	Yes	No	Yes	Less	Less
Yes	Yes	No	Yes	Less	Less
Yes	No	Yes	Yes
No	Yes	No	No	Less	Less
Yes	Yes	Yes	Yes
	Yes	Yes	Yes	Less	About the same
Yes	Yes	No	No
No	Yes	Yes	Yes	Less	Less
Yes	Yes	Yes	No	Less	More
Yes	Yes	Yes	Yes
Yes	Yes	No	Yes	Less	About the same
Yes	Yes	No	No
Yes	Yes	No	Yes	Less	Less
No	No	No	No	About the same	About the same
Yes	Yes	Yes	No	About the same	Less
Yes	No	No	No	Less	Less
Yes	Yes	No	No	Less	Less
Yes	No	No	Yes	Less	Less
Yes	No	No	No	Less	Less
Yes	Yes	Yes	Yes	Less	Less
Yes	Yes	Yes	Yes	About the same	Less
No	No	No	Yes	Less	Less
No	Yes	Yes	Yes
Yes	Yes	No	No	About the same	About the same
Yes	Yes	Yes	Yes
Yes	Yes	No	No
Yes	Yes	Yes	Yes	Less	Less
Yes	Yes	No		About the same	Less
No	Yes	Yes	Yes	Less	Less
Yes	No	No	No	About the same	Less
No	Yes	No	Yes	More	About the same
Yes	No	No	No	More	More
Yes	Yes	Yes	No	Less	About the same
No	Yes	Yes	Yes	Less	Less
Yes	Yes	No	Yes
Yes	Yes	No	No
Yes	Yes	Yes	No	Less	About the same
Yes	No	No	No	Less	About the same
Yes	Yes	Yes	No	More	About the same
Yes	Yes	Yes	No	Less	Less
No	Yes	Yes	Yes	Less	Less
Yes	Yes	Yes	Yes
Yes	Yes	Yes	Yes
No	Yes	Yes	Yes
Yes	Yes	Yes	Yes
Yes	Yes	No	Yes	About the same	More
Yes	Yes	Yes	No	Less	Less
No	Yes	Yes	Yes
No	Yes	Yes	Yes
Yes	No	No	Yes
Yes	Yes	Yes	No	About the same	Less
Yes	Yes	Yes	Yes
No	Yes	Yes	Yes
Yes	Yes	Yes	Yes
Yes	Yes	No	No	About the same	About the same
Yes	Yes	Yes	No
Yes	No	No	No	More	More
Yes	No	No	Yes	About the same	Less
No	Yes	Yes	Yes	Less	Less
Yes	Yes	No	No	Less	About the same
No	No	No	No	Less	Less
No	Yes	Yes	Yes	Less	Less
No	Yes	Yes	Yes	Less	Less
Yes	No	Yes	No	More	Less
Yes	Yes	Yes	No
No	Yes	No	No	About the same	About the same
Yes	No	Yes	Yes
Yes	No	No	Yes	Less	Less
No	Yes	Yes	Yes	Less	Less
Yes	Yes	Yes	Yes	Less	Less
Yes	Yes	No	Yes	Less	Less
Yes	Yes	Yes	Yes	Less	Less
Yes	Yes	Yes	Yes
No	Yes	Yes	Yes
Yes	Yes	No	Yes	Less	Less
Yes	No	Yes	No	Less	About the same
Yes	Yes	No	No	Less	Less
Yes	Yes	Yes	No	Less	Less
Yes	Yes	Yes	Yes
Yes	No	No	No	Less	Less
No	Yes	Yes	Yes
Yes	Yes	Yes	Yes	Less	Less
No	Yes	Yes	Yes
Yes	Yes	No	No	Less	About the same
Yes	Yes	Yes	Yes	More	About the same
No	No	No	No
No	Yes	Yes	Yes	Less	Less
Yes	No	Yes	Yes	Less	Less
Yes	Yes	No	Yes	Less	Less
No	Yes	Yes	Yes	About the same	About the same
Yes	Yes	Yes	Yes	Less	About the same
Yes	Yes	No	Yes
Yes	Yes	No	No	More	About the same
Yes	Yes	Yes	Yes
No	Yes	Yes	Yes
Yes	Yes	No	Yes
Yes	No	No	No
Yes	Yes	Yes	Yes	Less	Less
Yes	Yes	No	No
No	Yes	Yes	Yes
Yes	Yes	No	Yes	More	About the same
Yes	Yes	Yes	Yes
Yes	Yes	Yes	Yes	Less	Less
No	No	Yes	No
Yes	Yes	No	No	About the same	About the same
No	Yes	Yes	Yes	Less	Less
Yes	Yes	Yes	No
Yes	No	No	No
Yes	Yes	Yes	No
Yes	Yes	Yes	Yes
No	No	No	No	About the same	Less
Yes	Yes	Yes	Yes	Less	About the same
No	Yes	Yes	No	Less	Less
Yes	Yes	No	No
No	Yes	Yes	Yes	Less	Less
Yes	Yes	No	No	Less	Less
Yes	Yes	No	Yes	Less	Less
Yes	No	No	No	About the same	Less
No	Yes	Yes	Yes
Yes	Yes	Yes	Yes	Less	Less
No	Yes	No	No	More	About the same
No	Yes	No	No	About the same	Less
Yes	Yes	Yes	Yes
No	No	Yes	Yes	About the same	About the same
Yes	Yes	Yes	No
No	No	No	No
Yes	Yes	No	Yes	Less	Less
Yes	No	No	Yes	About the same	Less
No	Yes	Yes	Yes	Less	Less
Yes	Yes	Yes	Yes
No	No	No	No
No	Yes	Yes	Yes
Yes	Yes	Yes	Yes
Yes	No	No	No	About the same	More
No	Yes	Yes	Yes	Less	Less
Yes	No	No	No	About the same	About the same
Yes	Yes	Yes	Yes	Less	Less
Yes	Yes	Yes	No
Yes	No	No	Yes	Less	Less
Yes	No	No	No	Less	About the same
Yes	Yes	Yes	No
Yes	No	No	Yes	About the same	Less
No	Yes	Yes	Yes	Less	Less
	Yes	No	No	Less	About the same
No	Yes	Yes	Yes	Less	Less
Yes	Yes	Yes	Yes
Yes	No	No	No
No	Yes	Yes	Yes	Less	More
Yes	No	No	Yes	About the same	More
No	Yes	Yes	No
Yes	Yes	Yes	Yes	Less	Less
Yes	Yes	No	No	Less	Less
Yes	Yes	Yes	Yes	Less	Less
Yes	Yes	Yes	Yes	Less	Less
Yes	Yes	No	No	About the same	Less
Yes	Yes	Yes	Yes	Less	Less
No	Yes	Yes	Yes	Less	Less
Yes	Yes	Yes	Yes	Less	Less
Yes	No	No	No
Yes	Yes	Yes	Yes
Yes	Yes	No	No	About the same	Less
Yes	No	Yes	No
No	Yes	No	Yes
Yes	Yes	Yes	Yes	Less	Less
Yes	No	No	No	About the same	Less
Yes	Yes	Yes	No
Yes	Yes	Yes	Yes	Less	About the same
Yes	Yes	Yes	No	Less	Less
No	Yes	Yes	No	Less	Less
Yes	Yes	Yes	Yes	Less	Less
No	No	Yes	Yes	Less	Less
No	Yes	Yes	No	Less	Less
Yes	Yes	Yes	Yes	Less	Less
Yes	Yes	Yes	No	About the same	Less
No	Yes	Yes	Yes
No	Yes	No	Yes	Less	About the same
No	Yes	Yes	Yes	Less	Less
No	Yes	Yes	Yes	Less	Less
Yes	Yes	Yes	Yes	Less	About the same
Yes	No	No	Yes	Less	Less
Yes	Yes	No	No
Yes	Yes	No	No	Less	Less
No	Yes	Yes	Yes	More	Less
No	Yes	Yes	Yes	Less	Less
Yes	Yes	Yes	Yes	Less	Less
No	No	Yes	Yes	More	Less
Yes	Yes	Yes	No	About the same	About the same
Yes	Yes	Yes	Yes	Less	Less
Yes	No	No	No	About the same	More
Yes	Yes	No	No	Less	Less
Yes	Yes	No	No
No	Yes	No	Yes	Less	Less
No	Yes	Yes	Yes
Yes	Yes	Yes	No	Less	Less
Yes	Yes	Yes	Yes
Yes	Yes	No	Yes
Yes	No	No	No	About the same	More
No	No	No	No
No	Yes	Yes	No	Less	About the same
No	Yes	Yes	No	Less	Less
Yes	Yes	Yes	Yes
Yes	Yes	Yes	Yes	Less	Less
Yes	Yes	No	Yes	More	Less
Yes	Yes	Yes	No	Less	Less
	Yes	Yes	Yes
Yes	Yes	Yes	Yes	Less	Less
Yes	Yes	Yes	Yes	More	Less
Yes	No	No	Yes
No	Yes	No	Yes	Less	Less
No	Yes	Yes	No	Less	Less
Yes	No	No	Yes	Less	Less
Yes	Yes	Yes	Yes	Less	Less
Yes	No	No	No
Yes	No	No	No	Less	About the same
Yes	No	No	No	About the same	Less
Yes	Yes	No	No	More	More
Yes	No	No	Yes	More	Less
Yes	No	No	No	About the same	About the same
Yes	No	No	No	Less	Less
No	Yes	Yes	Yes
No	Yes	No	Yes	Less	Less
Yes	No	No	No	About the same	Less
Yes	Yes	Yes	No
Yes	No	No	No
Yes	Yes	Yes	Yes
Yes	Yes	Yes	Yes
Yes	No	No	No	Less	Less
Yes	Yes	No	No	Less	Less
Yes	Yes	Yes	Yes
Yes	Yes	No	Yes	Less	Less
Yes	No	No	No	More	About the same
Yes	No	No	No	About the same	Less
Yes	Yes	No	Yes
Yes	Yes	No	No
Yes	Yes	Yes	Yes	Less	Less
Yes	Yes	Yes	Yes	Less	Less
Yes	No	No	No
Yes	Yes	Yes	Yes
Yes	No	No	No	About the same	About the same
Yes	Yes	No	No
Yes	Yes	No	Yes
No	Yes	Yes	Yes
Yes	Yes	Yes	Yes	Less	About the same
Yes	No	No	No
No	Yes	No	Yes
Yes	Yes	No	No
Yes	Yes	Yes	No	Less	Less
No	Yes	Yes	Yes	Less	Less
No	Yes	Yes	No	Less	About the same
Yes	Yes	No	No	About the same	More
Yes	Yes	Yes	Yes	Less	Less
Yes	Yes	Yes	Yes
Yes	Yes	Yes	Yes	Less	Less
Yes	Yes	Yes	No
Yes	Yes	Yes	Yes
Yes	No	No	Yes	Less	Less
Yes	Yes	Yes	Yes
Yes	Yes	Yes	Yes
Yes	Yes	No	No
Yes	Yes	Yes	Yes
Yes	Yes	No	No	About the same	Less
Yes	Yes	Yes	No	Less	More
Yes	No	No	No	About the same	About the same
No	Yes	Yes	Yes	Less	Less
Yes	Yes	No	Yes	Less	More
Yes	Yes	Yes	No
Yes	Yes	No	Yes	Less	Less
Yes	Yes	Yes	Yes
Yes	No	No	No
Yes	No	No	No
Yes	Yes	No	No	Less	More
Yes	No	Yes	No	About the same	About the same
Yes	No	No	No
No	No	No	No	About the same	Less
Yes	Yes	Yes	Yes	Less	Less
Yes	Yes	No	No
Yes	No	No	Yes	Less	Less
No	Yes	Yes	Yes	Less	Less
No	No	No	No	Less	About the same
Yes	Yes	Yes	Yes
Yes	Yes	No	Yes	Less	Less
Yes	Yes	Yes	Yes
Yes	Yes	Yes	Yes	Less	Less
Yes	No	No	No	About the same	About the same
Yes	Yes	Yes	Yes	Less	About the same
Yes	No	Yes	Yes
Yes	Yes	Yes	No	Less	About the same
Yes	Yes	Yes	Yes
Yes	No	No	No	About the same	More
Yes	No	No	No	About the same	About the same
Yes	Yes	Yes	Yes	Less	Less
No	Yes	Yes	No	Less	About the same
Yes	Yes	Yes	Yes	Less	Less
No	Yes	No	No	Less	About the same
Yes	No	Yes	Yes	Less	More
Yes	Yes	No	Yes	Less	About the same
Yes	Yes	Yes	No
Yes	Yes	Yes	No
